# Supplementary material for: De Novo Assembly, Gene Annotation, and Marker Discovery in Stored-Product Pest Liposcelis entomophila (Enderlein) Using Transcriptome Sequences
Source: PLoS One. 2013 Nov 14;8(11):e80046. doi: 10.1371/journal.pone.0080046 (PMC3828239; doi:10.1371/journal.pone.0080046)
Supplement: Table S6 — Summary information for EST-SSR designed primers in Liposcelis entomophila. (XLS) [file pone.0080046.s010.xls]

## Sheet: 筛选得到的最终引物
Unigene ID	SSR repeat types	SSR repeat unit	SSR size	SSR amplification product	Foward primer	Tm for foward primer	Reverse primer	Tm for reverse primer	PCR product size
CL1036.Contig4_LeRNA-1_174_1	TCATCATCATCATCA	TCA(3*5)	15	CGTCATCGTCATTGTAATCATTGACGTCATCGTCGTCATCTTCATCATCGTCGTCGTCGTTTTTGTCGTCGTCG[TCATCATCATCATCA]CCATCCTCATCGTAATCATCATCATCGTAATCGTCTGAGCTCGTTAATTTTCGTTTCATGGGTTTCATTAT	CGTCATCGTCATTGTAATCATTG	60.258	ATAATGAAACCCATGAAACGAAA	59.616	160
CL11.Contig1_LeRNA-1_1_1	AGGAGGAGGAGGAGG	AGG(3*5)	15	GAGAAGGAGAGGACTTAACCCAGTGGAAAAATATGTACGAGATCAAAAAGAAGA[AGGAGGAGGAGGAGG]CGGCAGCGCAACAACAGGAAGAAGACGAGGAATACGAC	GAGAAGGAGAGGACTTAACCCAG	59.774	GTCGTATTCCTCGTCTTCTTCCT	60.142	107
CL1274.Contig1_LeRNA-1_199_2	GAAGAAGAAGAAGAAGAAGAAGAAGAAGAA	GAA(3*10)	30	CGAAAAAGATACCAAAACGATTGAGGAGGAAGAAAAAGTCATTAAAGAAGAAACAGAGAGAGAGAAAAAGGATGTAGAGAGT[GAAGAAGAAGAAGAAGAAGAAGAAGAAGAA]GACGAAAAAGAAAAGGCAGATATCGAAGAAGAAAAGGAGCAGGACTTG	CGAAAAAGATACCAAAACGATTG	59.892	CAAGTCCTGCTCCTTTTCTTCTT	60.396	160
CL1382.Contig1_LeRNA-1_219_1	CAACAACAACAACAACAA	CAA(3*6)	18	GAAACGACTGAAACGACTACGACAGAGAGGCCGAACTTTCAACCGCAACAACAATTCCAACGACCGCAATTTCAACAGCAACAATTCCAACGACCTCAATTC[CAACAACAACAACAACAA]TTTCAACAACCTCAATTCAACCAACAAC	GAAACGACTGAAACGACTACGAC	60.219	GTTGTTGGTTGAATTGAGGTTGT	60.178	148
CL1382.Contig2_LeRNA-1_220_2	CAACAACAACAACAACAA	CAA(3*6)	18	ATTTTTCAGGCCGAACTTTCAACCGCAACAACAATTCCAACGACCGCAATTTCAACAGCAACAATTCCAACGACCTCAATTC[CAACAACAACAACAACAA]TTTCAACAACCTCAATTCAACCAACAAC	ATTTTTCAGGCCGAACTTTCAAC	62.717	GTTGTTGGTTGAATTGAGGTTGT	60.178	128
CL1488.Contig1_LeRNA-1_227_1	ATGATGATGATGATGATGATGATG	ATG(3*8)	24	GATGATGATGACGACGAATAAAATATAAAATATCCAAAATAATTTTATGGATAAAAAAAATATGATGGCGCTTATGCCACGA[ATGATGATGATGATGATGATGATG]GCGACGACGAGGACGAGGATAAGAAACCTAAGAAAACGGAGGAGAA	GATGATGATGACGACGAATAAAA	58.959	TTCTCCTCCGTTTTCTTAGGTTT	59.672	152
CL1523.Contig1_LeRNA-1_232_1	CCGCCGCCGCCGCCG	CCG(3*5)	15	TTTCGTTTTCGTTTTAAGCTGAGATCCCGCACTCGCGTCACCGTCGTCGTCGCCCGAGACTCGGTCCCCGTCAGCCGAGGCT[CCGCCGCCGCCGCCG]TCGCAACCTCCGCAAGGCTTCGATGCTTTTTTTCTTAGCTTCCGCCGAGATTT	TTTCGTTTTCGTTTTAAGCTGAG	59.944	AAATCTCGGCGGAAGCTAAG	60.83	150
CL1523.Contig1_LeRNA-1_233_1	TCGTCGTCGTCGTCG	TCG(3*5)	15	CGGTATCCGGAATATTTTTCTTCAACGACTCGGAATCGCTCGAAGGTTCTAGCATGATTCTTTCTCCTTCGTCCTCGTCCTCCTCTTCC[TCGTCGTCGTCGTCG]CCGCATTCAACTTGTTTCGGAAAAAATTCCAACATCGAGTCCAAG	CGGTATCCGGAATATTTTTCTTC	60.052	CTTGGACTCGATGTTGGAATTT	60.352	149
CL1523.Contig1_LeRNA-1_234_1	CTTCTTCTTCTTCTT	CTT(3*5)	15	TCTTACTGAGCCAGCTAGATTCGTAGTTTGGTTTTTCTCTTCCTTCTCCCTGTTCTTGTTTTACTTTTCTATCTCCTTTTTCTTCTGCTTCTG[CTTCTTCTTCTTCTT]CCTCCTCTTCCTCCTCCTCGTCCTCCTCTTCTTCTACCTCGTT	TCTTACTGAGCCAGCTAGATTCG	60.176	AACGAGGTAGAAGAAGAGGAGGA	59.902	151
CL1523.Contig2_LeRNA-1_235_1	TTCTTCTTCTTCTTCTTC	TTC(3*6)	18	GCAGTTGTCGAATCTTTTACGTTGTTGTCTTTTACGCT[TTCTTCTTCTTCTTCTTC]CTCCTCTTCCTCCTCCTCGTCCTCCTCTTCTTCTACCTCGTT	GCAGTTGTCGAATCTTTTACGTT	59.721	AACGAGGTAGAAGAAGAGGAGGA	59.902	98
CL1794.Contig1_LeRNA-1_268_1	TTCAATTCAATTCAATTCAA	TTCAA(5*4)	20	AGTAAAAGTTGGATTTTACGCCCAGTGGCCAAGTAAGAACTTGAATCTAAGTGAATATTGAAGTTTAAGCTCAGTGCGCAAGTAAGAAATAAG[TTCAATTCAATTCAATTCAA]TTTATTTGCAAGTGCTGCGCGGAAGAGAAGACTTAGGTTTAA	AGTAAAAGTTGGATTTTACGCCC	59.807	TTAAACCTAAGTCTTCTCTTCCGC	59.499	155
CL1794.Contig2_LeRNA-1_269_2	TTCAATTCAATTCAATTCAA	TTCAA(5*4)	20	TTACAGTAAGATTTTTCGCCCAGTGCGCAAGTAAGAACTTAAATCTAAGTGAATATTGAAGTTTAAGCTCAGTGCGCAAGTAAGAAATAAG[TTCAATTCAATTCAATTCAA]TTTATTTGCAAGTGCTGCGCGGAAGAGAAGACTTAGGTTTAA	TTACAGTAAGATTTTTCGCCCAG	59.687	TTAAACCTAAGTCTTCTCTTCCGC	59.499	153
CL1804.Contig1_LeRNA-1_270_1	ATATATATATATAT	AT(2*7)	14	AGGCCGTACATAATTCATCAAAATATTGAAAAAAAAAA[ATATATATATATAT]CTTACGAGATTCCATATTAGGCGGCTGCAGGCTGATTCTTCTCGCTTGTTTATTAGCACCACCAAACC	AGGCCGTACATAATTCATCAAAA	59.761	GGTTTGGTGGTGCTAATAAACAA	60.154	120
CL1852.Contig2_LeRNA-1_277_1	TTCTTCTTCTTCTTC	TTC(3*5)	15	GTTTGCCGCTAACTTTCCTAGACGCTCTCTTTTCATGGTCCGATTCTTGCTTAGCAATTTTCTTTTCTTTTTTAGGACTAGGAGACCT[TTCTTCTTCTTCTTC]CTCTTCCTCCTCCTCTTCTTCCTCTTCAG	GTTTGCCGCTAACTTTCCTAGAC	60.633	CTGAAGAGGAAGAAGAGGAGGAG	60.13	132
CL1999.Contig1_LeRNA-1_289_1	TCATCATCATCATCATCA	TCA(3*6)	18	CCACCAAAGCCTATTAGGAAATCAACATCAACG[TCATCATCATCATCATCA]CCTCCGAAAGAACCAAGCGAACAATCAACACCACCGGAACCAGACGTTGTTCCTAAACATGCGGAATTTTCTCCT	CCACCAAAGCCTATTAGGAAATC	60.202	AGGAGAAAATTCCGCATGTTTAG	60.798	126
CL1999.Contig2_LeRNA-1_290_1	TCATCATCATCATCATCA	TCA(3*6)	18	CCACCAAAGCCTATTAGGAAATCAACATCAACG[TCATCATCATCATCATCA]CCTCCGAAAGAACCAAGCGAACAATCAACACCACCGGAACCAGACGTTGTTCCTAAACATGCGGAAACCGAATCGAACAATCGATCTAAAGAAACCACTCCAGA	CCACCAAAGCCTATTAGGAAATC	60.202	TCTGGAGTGGTTTCTTTAGATCG	59.77	155
CL2277.Contig1_LeRNA-1_298_1	CTCCTCCTCCTCCTC	CTC(3*5)	15	TCAGTCTTCTCAATCCCAAACTCCCGCTCCGGCTCAGCAGCCTTATCAACCTCCGCCCGCTCAAGGTTCCGTTCAGCCTCCGGCTCAGTACG[CTCCTCCTCCTCCTC]CGCAGAGTTATCAACCCGGAGGTCAGCAGTCTTACCAGCA	TCAGTCTTCTCAATCCCAAACTC	59.743	TGCTGGTAAGACTGCTGACCT	60.066	147
CL2390.Contig1_LeRNA-1_307_1	CCTCCTCCTCCTCCT	CCT(3*5)	15	CTCGACTTTATAAGTCCCGCTGCTAAAGGGGGAACCGTTCTCTTCGATAACGA[CCTCCTCCTCCTCCT]CGTTGGGAATCACAGGCAGTAAATCCGGAGGTTCTGCCACGAAGGTGGCAGACGTGCTGTTCGGCCCTCCTAAAGAAAGCGTCAGTTT	CTCGACTTTATAAGTCCCGCTG	60.269	AAACTGACGCTTTCTTTAGGAGG	60.286	156
CL245.Contig1_LeRNA-1_95_1	TATATATATATATATA	TA(2*8)	16	ATCGTTGATAACAGGGCAGATAACTCCTCTCTAAAGGCATTGGTAACTCGATAGAAGCTTTCCTCTTCAGCTAAGC[TATATATATATATATA]TCACGTTTCAGCGTTTAAAATAACTTTATAAATGTCCGACATACTTTTCTCTGCAAAA	ATCGTTGATAACAGGGCAGATAA	59.877	TTTTGCAGAGAAAAGTATGTCGG	60.63	150
CL2770.Contig1_LeRNA-1_318_1	CGGCGGCGGCGGCGG	CGG(3*5)	15	ATGGAAGAGCGGAGGAGGTGGAGGCGGTTGGTCAGGTGGTGGCGGTGGCGGATGGTC[CGGCGGCGGCGGCGG]TGGCGGTGGATGGTGGTAAACCCGCAACCCAAAAATCATCAGTTTTGCAAAACCGCACCAACAGATCTCATTTAAAACTGCCTCCTGG	ATGGAAGAGCGGAGGAGGT	61.148	CCAGGAGGCAGTTTTAAATGAG	60.122	160
CL2910.Contig1_LeRNA-1_326_1	AATAATAATAATAATAAT	AAT(3*6)	18	CAAAAATTCAGAAACACCAAAGCCTTTTTTTTTACTGAAAGTCATATTCTAACATCCGAACTCTAATCAAAGCCCCTTATCACGAAAAAATTAAATA[AATAATAATAATAATAAT]GAAAGAAAAAAATAATAAAATTAACACTTCACTTTGCCACTAAGC	CAAAAATTCAGAAACACCAAAGC	60.03	GCTTAGTGGCAAAGTGAAGTGTT	59.874	160
CL2939.Contig1_LeRNA-1_329_1	CTCTCTCTCTCT	CT(2*6)	12	ACCTCCTAAACCAAAAGAACCTGCGCTGCTGGCCGCTACCGCAGCAGCAAGTAAAGA[CTCTCTCTCTCT]CCTTTCAGCTGCAGCCCGACTAAGGACATATTGAGCGGCAAATTGATGTTTTGGATCCATCCTCATA	ACCTCCTAAACCAAAAGAACCTG	59.922	TATGAGGATGGATCCAAAACATC	60.034	136
CL3370.Contig2_LeRNA-1_355_1	GATGATGATGATGAT	GAT(3*5)	15	AAAAATCCAAGAAAGACTGCGATGATGATGACGATACGGACGAAGACAAATCCAAAGATGACGATGACTCA[GATGATGATGATGAT]GACGATGACGATACCCACGAAAGGAAGAAACAC	AAAAATCCAAGAAAGACTGCGAT	60.467	GTGTTTCTTCCTTTCGTGGGTAT	60.613	119
CL3583.Contig1_LeRNA-1_369_3	CTGCTGCTGCTGCTG	CTG(3*5)	15	CATTCATCTGTTGCTGCATCTGCTGCTGCTGTTGCTGCTGTTGTTGCATCTGCTGTTGCATCTGCTGGCGCAA[CTGCTGCTGCTGCTG]AACTTGCTCTTGCAATTGCTTCTCTAAAGCCTGGACCTTCTTT	CATTCATCTGTTGCTGCATCT	58.891	AAAGAAGGTCCAGGCTTTAGAGA	59.908	131
CL3724.Contig1_LeRNA-1_374_1	ACCTAACCTAACCTAACCTA	ACCTA(5*4)	20	AATTTTGAAAGCTGCTCATTCTGTGTGGTAAACAAGTTTTTTTTTAATATTAAAAGATCTCAAAATAAGGGCCAAAAACTCTT[ACCTAACCTAACCTAACCTA]ATCTAACTCAAATCAATCCTAGTAACACCTGACAGGATATCCCAAGAACAACCT	AATTTTGAAAGCTGCTCATTCTG	59.912	AGGTTGTTCTTGGGATATCCTGT	60.122	157
CL4337.Contig1_LeRNA-1_418_1	TGGTGGTGGTGGTGG	TGG(3*5)	15	CGTGAACGATATAAATTACGGGACGCTCCCGAAGAATAACGTTAATAATGTTGT[TGGTGGTGGTGGTGG]GGGTTTTGAATCTAATCATTTCGCTACGTTAACCAAA	CGTGAACGATATAAATTACGGGA	60.102	TTTGGTTAACGTAGCGAAATGAT	59.917	106
CL44.Contig1_LeRNA-1_81_1	CCGCCGCCGCCGCCGCCG	CCG(3*6)	18	CCTTCGAGTCTGTTTTACACGTCGTTTTCGGCGGTGACCGCGAGAAAAGGAGTGGTGACTTTGGCGTTGAAAGTGCCGGAAGAAGAAGAAGCCGCGGCCC[CCGCCGCCGCCGCCGCCG]AACCGTTGGAAACTCTCAATCCGTTGTTGTT	CCTTCGAGTCTGTTTTACACGTC	60.212	AACAACAACGGATTGAGAGTTTC	59.556	149
CL44.Contig3_LeRNA-1_83_1	CCGCCGCCGCCGCCGCCG	CCG(3*6)	18	ACTCACGTTTTACACGTCGTTTTCGGCGGTGACCGCGAGAAAAGGAGTGGTGACTTTGGCGTTGAAAGTGCCGGAAGAAGAAGAAGCCGCGGCCC[CCGCCGCCGCCGCCGCCG]AACCGTTGGAAACTCTCAATCCGTTGTTGTT	ACTCACGTTTTACACGTCGTTTT	60.016	AACAACAACGGATTGAGAGTTTC	59.556	144
CL4517.Contig1_LeRNA-1_423_1	AATAATAATAATAATAAT	AAT(3*6)	18	CATAACCGTACCTTCCGATTACATATAATGTTCCTGTGATTTAATTATTGTATGATATTAAATTTTTTTTTTAGAA[AATAATAATAATAATAAT]CATTATTTATAACAAACTGACTAGATTAGCTTCGAAAACGATTTTG	CATAACCGTACCTTCCGATTACA	60.134	CAAAATCGTTTTCGAAGCTAATC	59.326	140
CL5293.Contig1_LeRNA-1_456_1	CAACAACAACAACAACAACAA	CAA(3*7)	21	GTCTCCGGTTAAAGTTGTCGAATCGACGACGACTACAT[CAACAACAACAACAACAACAA]CCACCACCACCACGCCGAAACCTGAAGTCGTTGAAACGACAACATATGCCTCCGCCAATGAAATAAGTTCGGAACTGGTAACCAAGACGAAAACA	GTCTCCGGTTAAAGTTGTCGAAT	60.735	TGTTTTCGTCTTGGTTACCAGTT	59.955	154
CL5314.Contig1_LeRNA-1_457_1	CCTCCTCCTCCTCCT	CCT(3*5)	15	GTATTTAACTCCCCGTATCCACCAATCCCC[CCTCCTCCTCCTCCT]CTTCACGACGGCGACAAAAGAAAAGATAAAAAAATCAAAAAATATAAACAGTGATCAATAACTCGTGTTGCACAGTAATATGGGGTT	GTATTTAACTCCCCGTATCCACC	59.867	AACCCCATATTACTGTGCAACAC	60.055	132
CL5471.Contig1_LeRNA-1_462_1	CAACAACAACAACAA	CAA(3*5)	15	GTCAACAAATGACTCATCAGCAGCAG[CAACAACAACAACAA]GCAACACAACAACAACCGCCGACTCAACAGCAGCAGCAATTCCAACAGCAACAGCATAACCTTCAAGAGCCGGCTAACATCGTTTACGTTCAAC	GTCAACAAATGACTCATCAGCAG	59.795	GTTGAACGTAAACGATGTTAGCC	59.952	135
CL5534.Contig1_LeRNA-1_467_1	CTCTCTCTCTCTCTCTCTCT	CT(2*10)	20	TTTTCTGGCTCCTGGTAAGTATGTCCACCTCGGGCAGAGTTGGGCGCGGAATGGCTAGTGTGCGACAAAACCGAATGGCCCTTTTTCGTCTTCGACGGCTAAATTGGCTTCC[CTCTCTCTCTCTCTCTCTCT]CATCTCATAGGATTTTGGTCTCTCCACA	TTTTCTGGCTCCTGGTAAGTATG	59.675	TGTGGAGAGACCAAAATCCTATG	60.359	160
CL5657.Contig1_LeRNA-1_475_1	AAGAAGAAGAAGAAG	AAG(3*5)	15	AGAAAAAGCTCCTGAAGAGGAAAAACCGAAGGAAGCCACGAAGAAAGTCGTC[AAGAAGAAGAAGAAG]AAACCAGAAGAGAAGAAAGAAGCCAGCCCCGAATTTGAATTTCCAGATGATGATTATGAGCGACCGGTATTGGAGAAATACGAGCCTT	AGAAAAAGCTCCTGAAGAGGAAA	60.011	AAGGCTCGTATTTCTCCAATACC	59.886	155
CL5916.Contig1_LeRNA-1_483_4	GAGGAGGAGGAGGAG	GAG(3*5)	15	GAGAAGGAGAAGGAGAAGGAAAAGGAGAAGGAGGAGGAGAAACCAGTCGCCGCTGCTGTCGTTGAACCGGAGCCGGCGAAAAAACGGGAC[GAGGAGGAGGAGGAG]GAAGAGGAGAAGGAAAACGAGCCGATACCGGATAATTTAGGGAGGA	GAGAAGGAGAAGGAGAAGGAAAA	59.496	TCCTCCCTAAATTATCCGGTATC	59.582	151
CL5916.Contig2_LeRNA-1_484_1	GAGGAGGAGGAGGAG	GAG(3*5)	15	TACGTCGGAATGTTTTTAAAGGATGAGAAC[GAGGAGGAGGAGGAG]GAAGAGGAGAAGGAAAACGAGCCGATACCGGATAATTTAGGGAGGAGAGGGAGGAGGACCGCCGTTTTGGATTCCAAATTAAGGCAGGATTC	TACGTCGGAATGTTTTTAAAGGA	59.892	GAATCCTGCCTTAATTTGGAATC	60.159	137
CL948.Contig1_LeRNA-1_167_1	CTTCCTCTTCCTCTTCCTCTTCCT	CTTCCT(6*4)	24	CTCTCATTTTCATCTTCTTCCCACCACCGC[CTTCCTCTTCCTCTTCCTCTTCCT]CAACCTTGGCTCCTCCATCTTCCGAAATGGAATTCGTCGTCGTGCTTCGCCTCTTCCTCGACCTTTTCGATGATTTCTTTTGCTCTTC	CTCTCATTTTCATCTTCTTCCCA	59.712	GAAGAGCAAAAGAAATCATCGAA	59.857	142
Unigene10055_LeRNA-1_623_1	TCCTCCTCCTCCTCC	TCC(3*5)	15	TATCAACATAAAACGGATGGGAGGCTTCGTCAGTTTTCAACAAACCGTTGTTCGATTCCTCTTCT[TCCTCCTCCTCCTCC]TCTTCGTCGTCTTCTTCCCCGGATAAGCCATCGAGGCTTATGGTCCAATATC	TATCAACATAAAACGGATGGGAG	60.082	GATATTGGACCATAAGCCTCGAT	60.53	132
Unigene107_LeRNA-1_488_1	CGTCGTCGTCGTCGT	CGT(3*5)	15	CGTTTTTAAAATTTCAGGTGGTGGAGGAGGCGGAGCCGG[CGTCGTCGTCGTCGT]TGTTGAAGTTGTAGAAGTTGTCGTCG	CGTTTTTAAAATTTCAGGTGGTG	59.804	CGACGACAACTTCTACAACTTCA	59.475	80
Unigene10999_LeRNA-1_626_1	GAGGAGGAGGAGGAGGAG	GAG(3*6)	18	TTTGAAGGATGAAAATCATTTGGACGATGAGGTTTTTGCT[GAGGAGGAGGAGGAGGAG]GAAAATGAAAGCGGCATGACCAAATCGAAGAGCATGCCAAACGTACCTGCGCCACCATCACCTTCAACCTCAGAGTCT	TTTGAAGGATGAAAATCATTTGG	60.168	AGACTCTGAGGTTGAAGGTGATG	59.793	136
Unigene11665_LeRNA-1_631_1	CAGCAGCAGCAGCAG	CAG(3*5)	15	TGAAATGTTTCTGGGGTAAAGAATCAAGCGATCCCGCGCAGACTCAAAACGCTCAACAAACCCAACAAACCCCGCAGACAGGGACTACGGTCT[CAGCAGCAGCAGCAG]CGGCAGCCGCAACGACACCTCAATACCAATATCC	TGAAATGTTTCTGGGGTAAAGAA	59.865	GGATATTGGTATTGAGGTGTCGT	59.149	142
Unigene1197_LeRNA-1_517_1	TGGTGGTGGTGGTGG	TGG(3*5)	15	TTTTCCTTTCTTATCCTTTTCGCTCGTGTCGCTTTTACCCCGTGATTTAGGCGGAGGAGT[TGGTGGTGGTGGTGG]AGGTGGCGGACAGTCCTTAGAGTTATACTGCGTTTGATGATTGACCATTTGAATG	TTTTCCTTTCTTATCCTTTTCGC	60.083	CATTCAAATGGTCAATCATCAAA	59.69	130
Unigene1277_LeRNA-1_519_1	AGCAGCAGCAGCAGCAGCAGCAGCAGCAGCAGCAGCAGCAGCAGCAGCAGCAGCAGC	AGC(3*19)	57	CAAACAAAGGATTAGAGAGCGAATTGCTAAAAAGA[AGCAGCAGCAGCAGCAGCAGCAGCAGCAGCAGCAGCAGCAGCAGCAGCAGCAGCAGC]AGGCCTAATGAAACTTCGATATTAGACTTTTGCGAACAAAGGCAAAATCAATCCCGTAAATTTT	CAAACAAAGGATTAGAGAGCGAA	59.906	AAAATTTACGGGATTGATTTTGC	60.4	156
Unigene1293_LeRNA-1_521_1	AACAACAACAACAAC	AAC(3*5)	15	CTCAAGACCCTATTCAAACAACGCAATTCATTTTTCCCATCCCACT[AACAACAACAACAAC]CCTCAACCATCATTCAACGTGTTACCTGAAACTCACACAA	CTCAAGACCCTATTCAAACAACG	60.042	TTGTGTGAGTTTCAGGTAACACG	60.117	101
Unigene1313_LeRNA-1_522_3	CACACACACACACA	CA(2*7)	14	AAGTTTTCGAATTTTATCACGCACG[CACACACACACACA]TAGTTTTCATCCACACCCAAAATAAATAAAACGGGCGGTTCGAAAAAAAGACACAAATTTTTTTTATTTTTTAAAAATAACTTTCATGCGAATTTACCGGTCGAAAGAAAAT	AAGTTTTCGAATTTTATCACGCA	60.019	ATTTTCTTTCGACCGGTAAATTC	59.755	151
Unigene1316_LeRNA-1_523_1	TCGTCGTCGTCGTCGTCGTCGTCGTCGTCGTCG	TCG(3*11)	33	CTTTGTTCGATCCAAGGTGACC[TCGTCGTCGTCGTCGTCGTCGTCGTCGTCGTCG]GAGGTCGAGGAGGGTCCACCGGTCTGGAGGAACCCGTATCTATGCAGCATACCCCGAAAGCCTGCTCTCCGTTGTCGGTGAAATAACTGCAAGTGT	CTTTGTTCGATCCAAGGTGAC	59.583	ACACTTGCAGTTATTTCACCGAC	60.458	151
Unigene13623_LeRNA-1_638_1	ATCATCATCATCATC	ATC(3*5)	15	TTCCGTTTTGATAACCTGCTCTATTACATCAACTTCTTGTTTAATATTTATTGCTTGTTCATTTCTAAGAGG[ATCATCATCATCATC]ACTGCTTATCAAATCAATTTCTTCTACGCTATCAATTTCTCCTTTGTTAGGAACTTCTTCTCGCATTCTTTT	TTCCGTTTTGATAACCTGCTCTA	60.134	AAAAGAATGCGAGAAGAAGTTCC	60.243	159
Unigene13674_LeRNA-1_639_1	ATATATATATATATAT	AT(2*8)	16	CGTTGAAGAATGGTAAAAACGACGACCTTGGCGCATTAAAAAAAATAATAAGTTGCCGATTACAAAAATTAACAAAAAAAATAAATTAAATATTTAAATAAA[ATATATATATATATAT]AAGTAAAAAAAATTTTTAATATGGCATAACAGAAGACGGT	CGTTGAAGAATGGTAAAAACGAC	59.926	ACCGTCTTCTGTTATGCCATATT	58.966	158
Unigene14077_LeRNA-1_644_1	CAACAACAACAACAA	CAA(3*5)	15	GTTTTTACCCTTCTTCTGTGCGTTGTGGGAGTGTTAAGCGCACCGAGACCTCAACAACAGCAG[CAACAACAACAACAA]AAGGAACCGGTACAAATTATCACGTTGGAAAATGACGCAAGTGTGGATGGGACGTACCATTATAAATTCGAAGCAGCTG	GTTTTTACCCTTCTTCTGTGCGT	60.882	CAGCTGCTTCGAATTTATAATGG	60.121	157
Unigene1410_LeRNA-1_526_1	TGCTGCTGCTGCTGC	TGC(3*5)	15	TTGAATGTTGTGGTTGATTTGAGGCTGGGTTTGCTGTTGCTGTTGTTGT[TGCTGCTGCTGCTGC]ATTTGCATCTGCTGCTGCATCTGTTGCATCTGCATCTG	TTGAATGTTGTGGTTGATTTGAG	59.89	CAGATGCAGATGCAACAGATG	60.429	102
Unigene14530_LeRNA-1_648_1	AGGAGGAGGAGGAGGAGGAGG	AGG(3*7)	21	TCAACTTCGTCATTTTCCTTCTCCAAATCGATCACTTCAGGAGT[AGGAGGAGGAGGAGGAGGAGG]AGCTGGAAGAAGTGGAGGTTCTTCAGATCTTTCCTCC	TCAACTTCGTCATTTTCCTTCTC	59.755	GGAGGAAAGATCTGAAGAACCTC	59.722	102
Unigene1655_LeRNA-1_532_1	CACCACCACCACCAC	CAC(3*5)	15	TAGCTACGGAGCTCCTGGTTTATCAGCACCTAGCAGCGATTACGGCG[CACCACCACCACCAC]CCCCTCCGTCGTCTTCTTACGGTGCCCCTTCATTTAGTTCATCCGGACCAACCTCGATACCGTCAAGTAAT	TAGCTACGGAGCTCCTGGTTTAT	60.615	ATTACTTGACGGTATCGAGGTTG	59.445	133
Unigene17324_LeRNA-1_662_1	TTCTTCTTCTTCTTC	TTC(3*5)	15	CTTGACTGGCTTGCGCTTATGGGCGACGTGCTTGGGGGTGGTATAG[TTCTTCTTCTTCTTC]TTGCCCTTGGCACCACCATCAACCTCCTCGGCGATAGTGATGTCGCCGACAAGTTCAGCACTCAGGGGACAACCGTTTACGGAGAATACAAG	CTTGACTGGCTTGCGCTTAT	60.543	CTTGTATTCTCCGTAAACGGTTG	59.94	153
Unigene17948_LeRNA-1_667_1	CGGCGGCGGCGGCGGCGG	CGG(3*6)	18	GAAGAAATGATGAGACAAATGGGTGGACTCAC[CGGCGGCGGCGGCGGCGG]CGTAGGGGACAAACCAAGCTTCGATGATTTGAATGATGAAGCGGATTCAGATGACGGAGATTTGCCCGATTTAGAATA	GAAGAAATGATGAGACAAATGGG	59.828	TATTCTAAATCGGGCAAATCTCC	60.609	128
Unigene18094_LeRNA-1_670_1	GCAGCAGCAGCAGCA	GCA(3*5)	15	ATACTTGCGGGATCATATGAGAACTCATAACGGTCAAGGACCTGAACGAGTTAGGAGACCGCGACAAGCTCAGCAGGAAATACCGCC[GCAGCAGCAGCAGCA]ACAGCAACTGCAACCACAACCGCAACCTCCCGTCCAAGTTAATCAAGTCACGACA	ATACTTGCGGGATCATATGAGAA	59.842	TGTCGTGACTTGATTAACTTGGA	59.663	157
Unigene18097_LeRNA-1_671_1	GTGGTGGTGGTGGTG	GTG(3*5)	15	AGTTGTGGTTGTTGTGGTCGTA[GTGGTGGTGGTGGTG]GTAGTTGTACTAGTCGTCGTCGTTGTGGAGGACTTTTTAGTGGTTTCTTCTGGAATTTCTGGTATTTTAGCTGATTCGGTG	AGTTGTGGTTGTTGTGGTCGTAG	61.273	CACCGAATCAGCTAAAATACCAG	60.03	118
Unigene1843_LeRNA-1_535_1	AGAAGAAGAAGAAGAAGA	AGA(3*6)	18	CTTACAGCTGGTGCTAAAACCGTGGAACCTGCAGGCAATGGTTTTCCTTGACCACCAGCCATACTTGACGTTCC[AGAAGAAGAAGAAGAAGA]GGAGGAGGAGGAACCTGAAGGTCTTGGTCTTAGAAAAAAAGTAAATGGTTTGAGCATGC	CTTACAGCTGGTGCTAAAACCGT	61.842	GCATGCTCAAACCATTTACTTTT	59.574	151
Unigene18471_LeRNA-1_673_1	GAAGAAGAAGAAGAA	GAA(3*5)	15	TTGATAAATCCTGCAGAGGAGTCT[GAAGAAGAAGAAGAA]ATTGAGATCACGGCGTCAGCCGCTAAACGGACTGCGGGTGGAGCAAGCTCGCCCCGAAAAGACGATGCTACTGTGCAT	TTGATAAATCCTGCAGAGGAGTC	59.739	ATGCACAGTAGCATCGTCTTTTC	60.684	117
Unigene18573_LeRNA-1_674_1	GAGGAGGAGGAGGAG	GAG(3*5)	15	CATTATCATCACAGACGGAGGATTCCAGC[GAGGAGGAGGAGGAG]GATCTGCCACCATCTCTCGTGCAAACGGTGATCAGGGGGACTTCGTTCGATAGCTGATTACTGTCGG	CATTATCATCACAGACGGAGGAT	60.222	CCGACAGTAATCAGCTATCGAAC	60.163	111
Unigene19241_LeRNA-1_682_1	TCCTCCTCCTCCTCC	TCC(3*5)	15	AGTACCAGGAGTTGCAGTTCTTCCACCTCCACCGCCGCCGCCAAATGTGGCTGGGGT[TCCTCCTCCTCCTCC]ACCGCCGTTAGTGGCTGGACCTCCTCCACCAGGACCTCCTCCTCCACCTCCTCCAGCGTCACCGAAGAAAGAAGAAATA	AGTACCAGGAGTTGCAGTTCTTC	58.979	TATTTCTTCTTTCTTCGGTGACG	59.78	151
Unigene19370_LeRNA-1_683_1	TCATCATCATCATCA	TCA(3*5)	15	TCAGCAATCGAGTAGCATTCATAATCATCATCTACATTGTTGTCCTCATCCTCATCCATTTCCTCTAAATCATCC[TCATCATCATCATCA]TCTATCAGATCACAAGACCTATCATCGAAAACGA	TCAGCAATCGAGTAGCATTCATA	59.888	TCGTTTTCGATGATAGGTCTTGT	60.014	124
Unigene19522_LeRNA-1_685_1	GTCGGGGTCGGGGTCGGGGTCGGG	GTCGGG(6*4)	24	CTTTTGCTGTTTCTTTGATCTGCGGTCGTCGCGACGGCCGGGATCCAAGGA[GTCGGGGTCGGGGTCGGGGTCGGG]GCGGGAGCGGACGTCGGAGTCCGAGGAGAAGTCTCCGTCTGCGGCGTCGTTTCCGCGGCCGTTTCCTCCGTTTCCGAATAGT	CTTTTGCTGTTTCTTTGATCTGC	60.408	ACTATTCGGAAACGGAGGAAAC	60.694	157
Unigene19559_LeRNA-1_686_1	ATTATTATTATTATT	ATT(3*5)	15	TACTGAGGTTCGTAGGCATTGTCGGTGA[ATTATTATTATTATT]GTTGTTGGTATTATTATTATTACTACTGCTATTGTTATTGTTGTTCGAGTTTGG	TACTGAGGTTCGTAGGCATTGTC	60.547	CCAAACTCGAACAACAATAACAA	59.085	97
Unigene19667_LeRNA-1_688_1	CGGCGGCGGCGGCGG	CGG(3*5)	15	CTCAAGAGCTACAACAGATGGCTTACTCCTCAAGAGGAGGTGGCCCCAACAGATATGGCAATAGACGTTT[CGGCGGCGGCGGCGG]CAATTACAGAGGAGGCAATCGTGGTGGATATGGAAACTA	CTCAAGAGCTACAACAGATGGCT	60.089	TAGTTTCCATATCCACCACGATT	59.622	124
Unigene1976_LeRNA-1_538_1	TTATTATTATTATTA	TTA(3*5)	15	ATAAGGGGATAGGGGGTATATGGTGGTTTTAAAAAAAAAAAATAAAATGAAATGTTGTTTAAAAAAAACGATTTATTTAAATCAATTTGTACATGATTTATTAATGTAATTAT[TTATTATTATTATTA]TTTTCTGGGGCTTATTGTTATTAA	ATAAGGGGATAGGGGGTATATGG	60.344	TTAATAACAATAAGCCCCAGAAA	57.076	152
Unigene19813_LeRNA-1_689_1	GCCGCCGCCGCCGCC	GCC(3*5)	15	ATTAATTGGAGGTAACCGTCGTT[GCCGCCGCCGCCGCC]TCCTAATCATCGAAAAACCCCTGACCATCCCTCAAAGTTTTTTTTTCCCTCCCCCTCCCCACCCTTTTTCGATATCGTTTTCGTAAAATCCATCTTGGGAAAAT	ATTAATTGGAGGTAACCGTCGTT	60.02	ATTTTCCCAAGATGGATTTTACG	60.402	142
Unigene19841_LeRNA-1_690_1	CGACGACGACGACGA	CGA(3*5)	15	TCAGCATTGAGCTAAACAATTCAAATGAGTTGAAATCATTTAACATTGAAGTCTCAACCAAACGAAAATCCAGCCCGGAACCGGAAAATCCGGTGAAAAAAATCAAACT[CGACGACGACGACGA]TAAATTGTTTGAAGACCCCACCAATATAAA	TCAGCATTGAGCTAAACAATTCA	59.903	TTTATATTGGTGGGGTCTTCAAA	59.611	154
Unigene20038_LeRNA-1_692_3	TCGTCGTCGTCGTCG	TCG(3*5)	15	CGCAAACTCATTTTACGTTTTCTGTCTTCGGAGAAATCCTCGCTTTCCGAGTATTTGCTCGTT[TCGTCGTCGTCGTCG]TCATCTTCGTCATCGTCGTCGTCGTCTTCATCATCGTCGTCATCGTCTTCGTCGTCTTCATCGTC	CGCAAACTCATTTTACGTTTTCT	59.727	GACGATGAAGACGACGAAGAC	59.866	143
Unigene2010_LeRNA-1_540_1	GTCGTCGTCGTCGTCGTC	GTC(3*6)	18	GAAATTATGTTTTCGCGTCGTAGGTTTTTCCGGCTCCTCTGTTGATTCTTCGGGAGCTTCGGTTGTT[GTCGTCGTCGTCGTCGTC]GTTGATTTCCGGTAAGATCCTCCTCTAGGTTT	GAAATTATGTTTTCGCGTCGTAG	60.038	AAACCTAGAGGAGGATCTTACCG	59.205	117
Unigene2022_LeRNA-1_541_1	CGGCGGCGGCGGCGG	CGG(3*5)	15	CACCACCATCGTTATCTTTTGATTATTATTGTTGAATACTGATTTTTTCGCAT[CGGCGGCGGCGGCGG]CTGCAGATTGACTAGGACTAGATTCGGATTTCCTCGGTA	CACCACCATCGTTATCTTTTGAT	60.122	TACCGAGGAAATCCGAATCTAGT	60.327	107
Unigene2038_LeRNA-1_542_1	GGAGGAGGAGGAGGA	GGA(3*5)	15	TCTATGATCCAAGTGCTAGAGGGCAGTCGGGGTCTTTTTTTTCGCAACGGGTTATTAAAATCTTCAGTTAAGGATAACCGAAAGGCAAAACAAGAAGAAAATTCGTCATC[GGAGGAGGAGGAGGA]TGGGCAAGATCGAAATCAAGTAAAA	TCTATGATCCAAGTGCTAGAGGG	59.755	TTTTACTTGATTTCGATCTTGCC	59.637	150
Unigene20393_LeRNA-1_699_1	GCCGCCGCCGCCGCCGCC	GCC(3*6)	18	ATAAGATCAACGAAGACACGTCGGAGATGCCGATTTTAGAGGGGCCGTTCATCGAGAATCCGTTCGTGAGATTGGGAATGGAGCGAATAGAACCGGCGCCGAA[GCCGCCGCCGCCGCCGCC]TCCTCCTCCTTCAAATCCGTTTGGTTTTAGTGAGGAT	ATAAGATCAACGAAGACACGTCG	60.547	ATCCTCACTAAAACCAAACGGAT	60.121	158
Unigene208_LeRNA-1_489_1	ACCGGTACCGGTACCGGTACCGGT	ACCGGT(6*4)	24	GATTTTTGGTTCAAAACGGGTTTGGGTTTGGGTGGTATTGGC[ACCGGTACCGGTACCGGTACCGGT]TCCGGTTCCGGTTTTTTTACCGGGACCTGCTTCTGTACGGATACGACTTTCG	GATTTTTGGTTCAAAACGGGT	60.082	CGAAAGTCGTATCCGTACAGAAG	60.188	118
Unigene2113_LeRNA-1_545_1	GAAGAAGAAGAAGAA	GAA(3*5)	15	CCTCCTCCATCAGGTTCTAACTCTGAGGAG[GAAGAAGAAGAAGAA]GAGGAGGACGCTGGATCATCATCTGCTTATGATTCTGAAGATGATGAAGAGGAGGCTGATGATATTGA	CCTCCTCCATCAGGTTCTAACTC	60.483	TCAATATCATCAGCCTCCTCTTC	59.701	113
Unigene21314_LeRNA-1_709_1	CTGCTGCTGCTGCTG	CTG(3*5)	15	CGCTGCAAGTTTTTGTTTATTTTCCCGTATCTGCTTTAAAATGTCTTTTTGTATGAAATTACTAAAAGCGTTATTTATTCCTCCTCCTCCGC[CTGCTGCTGCTGCTG]CTTTTTTAGAAAATGCGTTTTTTGCCATCTCCGATTCTATTCTTTT	CGCTGCAAGTTTTTGTTTATTTT	59.738	AAAAGAATAGAATCGGAGATGGC	59.955	153
Unigene21534_LeRNA-1_712_1	GCAGCAGCAGCAGCAGCAGCA	GCA(3*7)	21	TACGTAACGAACTCACATCCGTACGCGTCCATCGGAGTTCCGATAACGTG[GCAGCAGCAGCAGCAGCAGCA]GCCGCAGCAGCAGTCAGACGGGAAATCCCTATGGGTGCCTGTTTCTTATTCCAACAACGGGGAATAT	TACGTAACGAACTCACATCCGTA	59.588	ATATTCCCCGTTGTTGGAATAAG	60.302	138
Unigene21849_LeRNA-1_732_1	CATCATCATCATCATCATCAT	CAT(3*7)	21	CTTCCAAATCAGAAAACACAAC[CATCATCATCATCATCATCAT]CGGAACCATCGCCTCATCCCCCTCCGAAACCGGAAAAAACTGCAGAAAATTCTAAACCCGCGGCAGAAAGCGAAAAATCCGAATCAAAAACCGATCAAGCGGTTAAAGAAAAC	CTTCCAAATCAGAAAACACAACC	59.9	GTTTTCTTTAACCGCTTGATCG	60.128	156
Unigene21849_LeRNA-1_733_1	CAACAACAACAACAA	CAA(3*5)	15	AACTGCAGAAAATTCTAAACCCGCGGCAGAAAGCGAAAAATCCGAATCAAAAACCGATCAAGCGGTTAAAGAAAACGGTGTGAACAG[CAACAACAACAACAA]CGAAACGAAAGAAGTACTTTTACAAATAAGCGAATCGGGAGTA	AACTGCAGAAAATTCTAAACCCG	60.824	TACTCCCGATTCGCTTATTTGTA	60	145
Unigene21882_LeRNA-1_734_1	TCTTCTTCTTCTTCT	TCT(3*5)	15	TCTCCGTCCCTATCTTTATCCTCTACCTCGCTTTCGGTTTCTTCGTTTTTTTCCTCGGGTTTTACGACTTCTTCC[TCTTCTTCTTCTTCT]TCCGTTTCGTTAGATTCATTTTCTTTTTCAGGGGTGTTCTCCTTGGAACTTTTATTCGAAACGGATCCTC	TCTCCGTCCCTATCTTTATCCTC	59.945	GAGGATCCGTTTCGAATAAAAGT	59.867	160
Unigene21894_LeRNA-1_736_1	TCATCATCATCATCA	TCA(3*5)	15	CGTGACGACGACATCTACAGTAAAGGCGCCTCATGCTGAGCACGG[TCATCATCATCATCA]CCACTAAATTTTCCAAATCAAGACAAAAAGTGCCTCGAAAAATCCAAATACTTT	CGTGACGACGACATCTACAGTAA	60.239	AAAGTATTTGGATTTTTCGAGGC	59.873	114
Unigene2193_LeRNA-1_546_1	CGGCCCGGCCCGGCCCGGCCCGGCCCGGCCCGGCCCGGCC	CGGCC(5*8)	40	GACCCTGGTTGCTTTTCTGT[CGGCCCGGCCCGGCCCGGCCCGGCCCGGCCCGGCCCGGCC]CTGACGGGCCAGGGCCAGCCCGTCAGGGTCGAGCGGTCCTTTTTTTTAAAATTTAATTTCAATGTTTACAAAATTTTGATTTCATGGCCGAA	GACCCTGGTTGCTTTTCTGTC	61.042	TTCGGCCATGAAATCAAAAT	60.268	152
Unigene21989_LeRNA-1_743_1	AGAGAGAGAGAG	AG(2*6)	12	AGTTTCTCATCCCCGATTGTAAATTCAATTTTCTTTATACTTTTTCA[AGAGAGAGAGAG]AAACAGCTGCTGGGAAAAAAAAAGACGATATCGTTGTTGCCTGCGTGAAATCGGGTAAAAAACGATCGTGCGTTTGTCGTGAAAATGCAATAAAACA	AGTTTCTCATCCCCGATTGTAAA	61.027	TGTTTTATTGCATTTTCACGACA	60.393	156
Unigene22493_LeRNA-1_747_1	CGTCGTCGTCGTCGTCGTCGT	CGT(3*7)	21	AGTTTTCGAAATTTGACATCGGCTAGACCGTCGCGACCGAAGGCGAAGCTCCCTCGATAACCGACGGTTATGAAACCGGACTGTCGCTCCTTCGAGGACGTCGACCC[CGTCGTCGTCGTCGTCGTCGT]CCCTTCCGGATAGGATAAAACGGCTTC	AGTTTTCGAAATTTGACATCGG	60.344	GAAGCCGTTTTATCCTATCCG	59.943	155
Unigene23012_LeRNA-1_750_1	CTGCTGCTGCTGCTG	CTG(3*5)	15	TCAATTTCAGGATCTTCCGAGTAGCCGACTCTGCTTAATGTAGTATCAGATTTACTGCTGCTGACCGAGGAACTGTAA[CTGCTGCTGCTGCTG]GAGCTTCCACTACGATGGCTACGTGAGACTG	TCAATTTCAGGATCTTCCGAGTA	60.082	CAGTCTCACGTAGCCATCGTAGT	60.744	124
Unigene23719_LeRNA-1_754_1	CTCCTCCTCCTCCTC	CTC(3*5)	15	TTTCCTAAAGGGATCTAACTCGCAACCGGAACAAACTGCGAGTATCCTCCTGACTTCTCCCTCCGCTGGTTCCGGTTGTGACGGACCCGAACCCGG[CTCCTCCTCCTCCTC]CGGTTCGTTCAAAGGATTTTCCT	TTTCCTAAAGGGATCTAACTCGC	60.101	AGGAAAATCCTTTGAACGAACC	60.675	134
Unigene23915_LeRNA-1_756_1	GGCATCGGCATCGGCATCGGCATC	GGCATC(6*4)	24	TGGAATTGCACAATTTTTGATA[GGCATCGGCATCGGCATCGGCATC]GACATTTTCTGAGTTGTCGGCATCGGCTTCGGCGCCGGCATCGGACATTATAAAATT	TGGAATTGCACAATTTTTGATAG	59.034	AATTTTATAATGTCCGATGCCG	60.063	103
Unigene23_LeRNA-1_487_1	CCGATTCCGATTCCGATTCCGATT	CCGATT(6*4)	24	GTGAACAAGATAGGGGAAGGAACAGGAGTCCGATGCCGATGCCGAAG[CCGATTCCGATTCCGATTCCGATT]AAAATTGGCCTAGCACCACATCCCTGGCAATCGACGCTTATGACTAATCGAAGAAATAGAAACCGAAGC	GTGAACAAGATAGGGGAAGGAAC	60.229	GCTTCGGTTTCTATTTCTTCGAT	60.108	140
Unigene24033_LeRNA-1_757_5	ATAATAATAATAATA	ATA(3*5)	15	TCTTACACTCCCTTTCGTTGGTACAACAATTATACTACAACAACAGCAAGTCCAGGTTGGCGTT[ATAATAATAATAATA]ACAACAGCACATCATACCCTTACTGG	TCTTACACTCCCTTTCGTTGGTA	60.042	CCAGTAAGGGTATGATGTGCTGT	60.309	105
Unigene24095_LeRNA-1_763_1	CCTCCTCCTCCTCCTCCT	CCT(3*6)	18	TTGTCTCAGTCTACCACCTCCTCCAAAGCCACCATCTCGAGGTCCTCCACCTCCA[CCTCCTCCTCCTCCTCCT]TGTCTATTTCCCCACTGCTGACTTTGCGGACCTTCATCAAACTGTCCATAGCTACCCCTGTTCGTCTTATCCTGATATCCCCCTTG	TTGTCTCAGTCTACCACCTCCTC	59.793	CAAGGGGGATATCAGGATAAGAC	60.049	159
Unigene24101_LeRNA-1_764_2	TACTACTACTACTACTAC	TAC(3*6)	18	AGAACACAAATCACCACTCGAACAATGATGGCCCCAAGAATCTCTATCCGGCCAACAAGTCCTTGGCACACTAT[TACTACTACTACTACTAC]CACTTGCATTAGAATCAGTACATCTATTATGATTGAACAATAATTGTCTCGTGGGTGAACAC	AGAACACAAATCACCACTCGAAC	60.45	GTGTTCACCCACGAGACAATTA	59.898	154
Unigene24177_LeRNA-1_768_1	TTCTTCTTCTTCTTC	TTC(3*5)	15	TTTCGCAGTTTTCTTTGGTTTAGTAGGTTCAGCTTCCTT[TTCTTCTTCTTCTTC]CGTACTCTTTGGTTTCTTCGTACTCTTCGTAGTTTTCTTAGCTTTGGCAGTAGGACTAGCGGCTTTCTTCAC	TTTCGCAGTTTTCTTTGGTTTAG	59.824	GTGAAGAAAGCCGCTAGTCCTAC	60.771	126
Unigene24185_LeRNA-1_769_1	TTATTATTATTATTA	TTA(3*5)	15	CTCTAATCCCGTTTCCGTATTCTCATCCTCC[TTATTATTATTATTA]TTCAATGCCGAAATCAAAATATTACCCTGCAGTTTATTCAGAGACGAACCCACATAACTATCCCTT	CTCTAATCCCGTTTCCGTATTCT	59.881	AAGGGATAGTTATGTGGGTTCGT	60.018	112
Unigene24420_LeRNA-1_772_1	TCGTCGTCGTCGTCGTCG	TCG(3*6)	18	GATTTCTTGGGTCACTTTGTCCGCGTTCGTGGATTGGGTGACGGGGTTCGAGGGTTTGGCGACTTCGTCATCGTCC[TCGTCGTCGTCGTCGTCG]TCCACGTCCAAATCGTCGTCGTCGATGATGCCGTCGAACAAATCGTCTTCGTCTTCGAC	GATTTCTTGGGTCACTTTGTCC	59.848	GTCGAAGACGAAGACGATTTGT	60.67	153
Unigene24595_LeRNA-1_774_1	TGCTGCTGCTGCTGC	TGC(3*5)	15	GTACAGGAGGCGTTGGTCTTGCCGGTGGCGGTCTAGGCGGCACAGCAGCTGCCGCGGG[TGCTGCTGCTGCTGC]TGGCTGTGTTAACTCATTCAAATTATCATTACTTGGAAAAGCAGGC	GTACAGGAGGCGTTGGTCTT	59.212	GCCTGCTTTTCCAAGTAATGATA	59.657	119
Unigene24956_LeRNA-1_779_3	GCCGCCGCCGCCGCCGCCGCC	GCC(3*7)	21	TCTTCCGGTAAAGCTTCGGTATGTTCGGGTGGTGGCGCGACGACGATTTGGTTTTCCACCGAGTTGAATTCGGTTTCCGTTTCGGGTTCGGTTACGGCTAT[GCCGCCGCCGCCGCCGCCGCC]GACCTCGTCGGTTTTTTCTTCTTCGTCTACGACGA	TCTTCCGGTAAAGCTTCGGTAT	61.269	TCGTCGTAGACGAAGAAGAAAAA	60.4	157
Unigene25124_LeRNA-1_783_1	CAGCAGCAGCAGCAG	CAG(3*5)	15	AGACATGTTAGGGATCGGAAAATATTCGGTCGGTCCTCAGCAATCGCAA[CAGCAGCAGCAGCAG]CCTCGCGGACCTCACGGGCAACCCTTACCTCCGGCCAACAAGTTCCTTCAACCGGTTCACAAATGCGACATGAGTTTGACCGATCTTTTG	AGACATGTTAGGGATCGGAAAAT	60.089	CAAAAGATCGGTCAAACTCATGT	60.399	154
Unigene2516_LeRNA-1_549_1	TTCTTCTTCTTCTTC	TTC(3*5)	15	TCTTATGCCTCGACTTCAACTGTAA[TTCTTCTTCTTCTTC]TGCTTTGGCTTTCGCTATTCTCTCAGCTTCCGCTTTCTCGTTTTTAAGAGCTTCCA	TCTTATGCCTCGACTTCAACTGT	60.309	TGGAAGCTCTTAAAAACGAGAAA	59.564	96
Unigene25214_LeRNA-1_784_1	GGAGGAGGAGGAGGA	GGA(3*5)	15	TTTTTCTTAATTGTCATGGCTCCATCCGGCGCGGCTCCCAACCCGGGGGCGGGAGGAGGCACCGGACACATCGGTGGGGGTGGGTTAACGCCGATTCCAGGCGGACAAGGAGGG[GGAGGAGGAGGAGGA]ACTAATTTACTAGGGGGAGGAGGTGG	TTTTTCTTAATTGTCATGGCTCC	59.512	CCACCTCCTCCCCCTAGTAAAT	61.706	155
Unigene2529_LeRNA-1_555_1	CGTTATCGTTATCGTTATCGTTAT	CGTTAT(6*4)	24	CCTTCCCGTTTTCTTCCTTAATAGCCGCGTCACCGGCGGCGTTCGACGGAGCTC[CGTTATCGTTATCGTTATCGTTAT]TATTATTGTTATTATTCCATTTTTGACCTTTTTTTATTCCTCCTAGCTGCTTTGGCT	CCTTCCCGTTTTCTTCCTTAATA	59.862	AGCCAAAGCAGCTAGGAGGAATA	62.73	135
Unigene25561_LeRNA-1_792_1	TCGACGTCGACGTCGACGTCGACG	TCGACG(6*4)	24	AATTTATGAACCGTCTATCGCAATACCCGACTATTTATACCAGCTATCGTCGACA[TCGACGTCGACGTCGACGTCGACG]TCGATGTCGACGATAGCTGGTATAAATAGTCGGGTATTGCGATAGACGGTTCATAAATT	AATTTATGAACCGTCTATCGCAA	59.884	AATTTATGAACCGTCTATCGCAA	59.884	138
Unigene25744_LeRNA-1_793_1	AAGAAGAAGAAGAAGAAGAAGAAG	AAG(3*8)	24	CATTCAGGAGTGGATGGTAAAAAATGGCTGACCA[AAGAAGAAGAAGAAGAAGAAGAAG]TGGATCTAGTCAGGCATTTGATTCAGTTTACCGGACCCATTTTTACACTCGAAATTTTCGCTGGGTTCAAATTAGT	CATTCAGGAGTGGATGGTAAAAA	60.223	ACTAATTTGAACCCAGCGAAAAT	60.239	134
Unigene25940_LeRNA-1_795_1	GCTGCTGCTGCTGCT	GCT(3*5)	15	GTTTGTCCTTCAGTTGAGGAATCCGTTGACGATGTCGTTGAGTCGGTTTGATCTGTTGAACCTTCCGTGGTTCCTTGTTGGGGTGCTTC[GCTGCTGCTGCTGCT]GCCTTTTCCGCTGCAGTCTCGTCTGGGATATACGGAT	GTTTGTCCTTCAGTTGAGGAATC	59.137	ATCCGTATATCCCAGACGAGACT	60.236	141
Unigene26310_LeRNA-1_803_1	GAGGAGGAGGAGGAGGAG	GAG(3*6)	18	ATAATGATAGGTCTTCGGAGGGAAATGATGTAGAC[GAGGAGGAGGAGGAGGAG]GATGATGATGACGATTCAGGCTGGATTACACCTTCAAATATTAAAGAAATTAAAATGAAATCGGCTAATGAATTAGAGGAGCCTGAACATGTGA	ATAATGATAGGTCTTCGGAGGGA	60.174	TCACATGTTCAGGCTCCTCTAAT	60.144	147
Unigene26421_LeRNA-1_808_1	GAGGAGGAGGAGGAGGAG	GAG(3*6)	18	ACAACAAGATGTCCTAACTCCCATTGACGAGGAC[GAGGAGGAGGAGGAGGAG]GAAGATCAAGATGAAATGGGAAACGGCATCGTCATTCCAGAAATTACAAAAACCG	ACAACAAGATGTCCTAACTCCCA	59.914	CGGTTTTTGTAATTTCTGGAATG	59.77	107
Unigene26649_LeRNA-1_813_1	CTTCTTCTTCTTCTT	CTT(3*5)	15	CGACGTTCGCATTAATTTTTAAGGTCGATAATTTTCAAAATATTTCGGAATATGTTGAAATATTTTTTAATATTTTTAGTGCCAATAGCTTAATCATTTC[CTTCTTCTTCTTCTT]CTCCTCCGCTTTCTTCCTCGACCTTTTT	CGACGTTCGCATTAATTTTTAAG	60.034	AAAAAGGTCGAGGAAGAAAGC	59.014	143
Unigene26756_LeRNA-1_815_1	AGCAGCAGCAGCAGCAGC	AGC(3*6)	18	CCTCTAATGGTTTCTCAATGTGCGTTTTGGGTTCCTTCTTAGTCGA[AGCAGCAGCAGCAGCAGC]TGCAGCTCTCCTTTCCTGCTCTTCTTGAATCTGAGCTCTGGTTAATTTAGAAGCTGGTTGTTTACTCGGAACCTTTAGCGAT	CCTCTAATGGTTTCTCAATGTGC	60.014	ATCGCTAAAGGTTCCGAGTAAAC	60.039	146
Unigene26923_LeRNA-1_817_1	TTCTTCTTCTTCTTC	TTC(3*5)	15	TTTCGAAGATTTGAACGGTTTTATTTGATTCTGTATCATCGGTGGTTGTTGGAGTGATTGACTCTGGTTTTTGTTCTGGTTCAGGTTCCTGCTCCGG[TTCTTCTTCTTCTTC]GATTTCTTCGTTGGTTAAGCTCTTGTC	TTTCGAAGATTTGAACGGTTTTA	59.994	GACAAGAGCTTAACCAACGAAGA	59.941	139
Unigene26927_LeRNA-1_818_1	CAACAACAACAACAA	CAA(3*5)	15	TTTTTAAGTCACCATAGGACGGAAATAAACCAAACCAAAAAAAAATTAACCAAAATTGGGCAGAAAATGCTAAAAAAC[CAACAACAACAACAA]GGATGATGAGGAATGTATTTAAGGTACAGATAGGGTGGAAGGGGCTTACTTGGATTGAGTA	TTTTTAAGTCACCATAGGACGGA	59.886	TACTCAATCCAAGTAAGCCCCTT	60.357	154
Unigene27348_LeRNA-1_828_1	CCTCCTCCTCCTCCT	CCT(3*5)	15	AAATTTTTAAATTGAGATCGGCGGTCAGATCTCCTCCC[CCTCCTCCTCCTCCT]CCGCCGAAACCTGCTGCTGAACCAGCGCGGAAAATCGAATTATTGCCCGCGCCCACGATCGAAATCACATCCGCGCCGGATTCGGACGTGATAGAATCCTC	AAATTTTTAAATTGAGATCGGCG	60.62	GAGGATTCTATCACGTCCGAAT	59.447	154
Unigene27469_LeRNA-1_837_1	ACGACGACGACGACG	ACG(3*5)	15	GGATGGAGATGTTAGCGTTACCTTTATCCCGCCTCAGCCCTCGGTT[ACGACGACGACGACG]ACAACCACGACGGAGCCTCCGCCGGTAGCTCCGGTTCCGGTTGGAGCTGCGAGACTTTTACCGGTTTCGTCTAGTTTTG	GGATGGAGATGTTAGCGTTACCT	60.725	CAAAACTAGACGAAACCGGTAAA	59.6	140
Unigene27477_LeRNA-1_838_1	AATAATAATAATAAT	AAT(3*5)	15	TTTATTTTTGCGTAACCGTTTTGCACGACTCGAATTTCCAAACGTAGGCCATTTGGCATTCTAAAGAATATTTC[AATAATAATAATAAT]ATTAAATTTCTTTTTTTTTTTTTTTCATCTTCAGGATCACAGATTTTG	TTTATTTTTGCGTAACCGTTTTG	60.259	CAAAATCTGTGATCCTGAAGATG	58.707	137
Unigene27696_LeRNA-1_853_1	TATTATTATTATTAT	TAT(3*5)	15	CTTAAATCTAGGCGGCAACTCTTTGGCTGCGC[TATTATTATTATTAT]AGTGCTGTTGGGCATTTTGCTTGTTATTATTGTAATTATTATTATGTTGCCTATAGTAGACACCAGGACTGTTTCGATTA	CTTAAATCTAGGCGGCAACTCTT	60.269	TAATCGAAACAGTCCTGGTGTCT	60.047	127
Unigene27878_LeRNA-1_857_1	AACAACAACAACAAC	AAC(3*5)	15	AATAACCAATCTGTCACTGCCATAGA[AACAACAACAACAAC]GCAAGATTCATTAGCAATTCGCATAGAAGACAATAAAGGAGAGCGAAACGGAATGCAACCACAAAAGCAACAACAACAAACACCGAGTACAAA	AATAACCAATCTGTCACTGCCAT	59.781	TTTGTACTCGGTGTTTGTTGTTG	59.984	134
Unigene27945_LeRNA-1_858_1	TCGTCGTCGTCGTCGTCG	TCG(3*6)	18	GACTACTTTTCGCGGACTCCTCCGACCTTTGCCGATACCCGAATGAATTCGTTT[TCGTCGTCGTCGTCGTCG]CCGTCTGCTCCGACGCGTCGGAAATGATCCGTACGATCGGTA	GACTACTTTTCGCGGACTCCT	59.899	TACCGATCGTACGGATCATTTC	61.058	114
Unigene28025_LeRNA-1_862_2	ACACACACACACACAC	AC(2*8)	16	CGAATTATCTAATTACCCAACCGAAA[ACACACACACACACAC]GAGGAAAAAGCAAAATTTCGAAATTCTCTCATCTCTCTCTCCGAGTACCCTCTTTTTCGTCACAAAATCCTGAC	CGAATTATCTAATTACCCAACCG	58.867	GTCAGGATTTTGTGACGAAAAAG	60.028	116
Unigene28188_LeRNA-1_867_1	GACGACGACGACGAC	GAC(3*5)	15	GGTGGAGCCTATTCTTCACTCTGCGCCAACCCATTTTCACCCTTCCCCCGGCCCCGTGACGGG[GACGACGACGACGAC]ACCCACTTCCACCTACCACCCTGCGCCGAACATATGCGTGGAAGGTGGGAGGATCGAGTTCATAAAATC	GGTGGAGCCTATTCTTCACTCTG	61.492	GATTTTATGAACTCGATCCTCCC	60.161	147
Unigene28217_LeRNA-1_868_1	GCCGCCGCCGCCGCC	GCC(3*5)	15	CTGCTACTAGTAATGCCGCTTCTGCCGTCGCCGCAGCAGCA[GCCGCCGCCGCCGCC]GAAAGCAAGGAAGATGAAAGTATTAGAGAACAATGCTTAAAACAAAAACTTTCGATTAGTTTAAAAAGACTGAATGCAAACGCT	CTGCTACTAGTAATGCCGCTTCT	59.3	AGCGTTTGCATTCAGTCTTTTTA	60.295	140
Unigene28287_LeRNA-1_873_1	AAGAAGAAGAAGAAG	AAG(3*5)	15	GAAGAAGGGATCTGATAGCGATTCTGATGAAGATTGGGCC[AAGAAGAAGAAGAAG]GCTGCTGGCGCCGGTGGTGGTGGAGCCAAGAAAGGCAAAGGTGGTGGCTACACCAAGGCCTGCACTCTCAGCCCCGAATTGGCTAAACTCGTCGGTCAAGAGT	GAAGAAGGGATCTGATAGCGATT	60.076	ACTCTTGACCGACGAGTTTAGC	59.95	158
Unigene28344_LeRNA-1_874_1	AAGAAGAAGAAGAAG	AAG(3*5)	15	AAGCTGAACTGAAAGCTAAAGCAGAGGCTGAGGCAAAGGAAAAGGCAGAGAGGTTGAAAGCGAAGATGGAAGCTTGTTTGGCCAAGCGAAAACCT[AAGAAGAAGAAGAAG]GTTGAGCTCATGGAGGAGAAAAAGAAAGACGACTGC	AAGCTGAACTGAAAGCTAAAGCA	59.861	GCAGTCGTCTTTCTTTTTCTCCT	60.404	146
Unigene28356_LeRNA-1_875_1	TGATGATGATGATGA	TGA(3*5)	15	GTTCAAGTTGTTGCTGGTGTTCG[TGATGATGATGATGA]TGGTGGTGGTGAGGATGATGATGATGGAGTGGGATTTCCGGTTGTTCGATCAAAGTCTGTTGAATGGAAGGTTGAG	GTTCAAGTTGTTGCTGGTGTTC	59.685	CTCAACCTTCCATTCAACAGACT	59.668	114
Unigene28389_LeRNA-1_877_1	CCTCCTCCTCCTCCT	CCT(3*5)	15	AAAAAGGATCTGATAAGGAACCGAAAAAACGAGGACCGAAACCGAAGAATAAGGAACCCAAAGAA[CCTCCTCCTCCTCCT]AGCCCGACTATCACCGTGAAAAAAATCTCGCCTGTTCCTCCCAAGAAACAGAAGTACGAAG	AAAAAGGATCTGATAAGGAACCG	59.861	CTTCGTACTTCTGTTTCTTGGGA	59.806	141
Unigene28525_LeRNA-1_878_1	CTCTCTCTCTCT	CT(2*6)	12	TCCTTTCTGCCTCTAAAACTTCCCACTCTCTC[CTCTCTCTCTCT]CGCCTCTCACGCTCTCTCCTCTCGTGTTCCCTCCTTTCCTTTTCCTTCTTCTCCCATTCTTGAGCCTTTTGATTGCTTTCATTTTTG	TCCTTTCTGCCTCTAAAACTTCC	60.236	CAAAAATGAAAGCAATCAAAAGG	59.994	131
Unigene2868_LeRNA-1_560_1	CTGCTGCTGCTGCTG	CTG(3*5)	15	GAGTGATTTAAAAGCCAAAGTCGACGTCGGAGTGCAAT[CTGCTGCTGCTGCTG]CCGCTGCTTCCGCTTCCGCTCCCGCGGAAGAGGTGGAGGATTCGCAAGAAACACCAAAAAT	GAGTGATTTAAAAGCCAAAGTCG	59.341	ATTTTTGGTGTTTCTTGCGAAT	59.884	114
Unigene28885_LeRNA-1_887_1	TTCTTCTTCTTCTTCTTC	TTC(3*6)	18	GCAGTTGTCGAATCTTTTACGTTGTTGTCTTTTACGCT[TTCTTCTTCTTCTTCTTC]CTCCTCTTCTTCATCGTCCTCGTCGGCCTCAGCCCCCGCGGTGGCGTTATAAACCGAATTGT	GCAGTTGTCGAATCTTTTACGTT	59.721	ACAATTCGGTTTATAACGCCAC	60.135	118
Unigene28912_LeRNA-1_888_1	ATTATTATTATTATTATT	ATT(3*6)	18	TCATTAACACTATCTTCTCCCGATTTATA[ATTATTATTATTATTATT]ATAAGGATAATATATATCATTAGATGGATTATTTATATATGTTTTTCCCTTCTTAGATTCATCATATCTTTTTACATCTTCGTCGAATATCCCAAAATATTCG	TCATTAACACTATCTTCTCCCGA	57.901	CGAATATTTTGGGATATTCGACG	61.623	150
Unigene28950_LeRNA-1_889_1	TTCTTCTTCTTCTTC	TTC(3*5)	15	TCCTCGTTATCAATGGTACTGGT[TTCTTCTTCTTCTTC]CTCCAGTTCATACGCTTCCGTCGTTGTCGTTGATGTCGATGATTTGAATTTCCTTCCTCGACCTCTGGATCTCGATCTTGAGCTTGTTACTTCATATCCGACTGTTGATACTTCTGGTT	TCCTCGTTATCAATGGTACTGGT	59.776	AACCAGAAGTATCAACAGTCGGA	60.047	157
Unigene28952_LeRNA-1_890_1	TCGTCGTCGTCGTCGTCGTCG	TCG(3*7)	21	TTTCTTCTTCAAATCGTCTCTGCCCGCGTCGTCGTCGTCTTCTTCT[TCGTCGTCGTCGTCGTCGTCG]CCGCTTAATTCGTCGAGTTCGAGATCGAAAGTCACTCCGTTGTTTTGGTTTCTCTTCATC	TTTCTTCTTCAAATCGTCTCTGC	60.014	GATGAAGAGAAACCAAAACAACG	60.028	127
Unigene29218_LeRNA-1_893_1	GGAGGAGGAGGAGGA	GGA(3*5)	15	GGAGGGAATATGGGTAACATGAGCGGCGGCGGAATGGGCAACATGGGTGGAGGAATGGGTATGGGCATGGGAATGGGCAATAATAATTTG[GGAGGAGGAGGAGGA]GGCGGCGGCGGCGGTGCCATGAATACTCTTGGAGGAGGAATG	GGAGGGAATATGGGTAACATGAG	60.775	CATTCCTCCTCCAAGAGTATTCA	59.601	147
Unigene29340_LeRNA-1_898_1	CCTCCTCCTCCTCCT	CCT(3*5)	15	ATTTGGCTTCCACATAGGTGCTGCGGCGGCAGAGGCTCCTCCGCCTCCTCCGCCACCA[CCTCCTCCTCCTCCT]CCCTGTCCTCCTGCTGCTTGAGGATCCGATTTGGCTCCCCCTGGTTCAGGAGAACCGGGGATATCCCAACTCGTATCCTGATTTAC	ATTTGGCTTCCACATAGGTGCT	62.069	GTAAATCAGGATACGAGTTGGGA	59.385	159
Unigene29466_LeRNA-1_901_2	GAAGAAGAAGAAGAAGAA	GAA(3*6)	18	ATCGTAACAGCGAATAACGAAAGAAACGAAAAATTAAACGGATTGTCAAAGGTAGACTGCGATAATAACATCGTG[GAAGAAGAAGAAGAAGAA]AGAGGAGGAGTAGGAGAAGAGCCAGAC	ATCGTAACAGCGAATAACGAAAG	59.712	GTCTGGCTCTTCTCCTACTCCTC	60.034	120
Unigene29471_LeRNA-1_902_1	GCAGCAGCAGCAGCAGCA	GCA(3*6)	18	TACTTCTCAAACTCCTGATCCGAATGCTCAATTGCAACAGCAACAACAGCC[GCAGCAGCAGCAGCAGCA]ACAGACACTTCACCCTGAAGCCCAAGGAAGCTTACCTGTTGTCGATCCTAACATTC	TACTTCTCAAACTCCTGATCCGA	60.248	GAATGTTAGGATCGACAACAGGT	59.406	125
Unigene29478_LeRNA-1_903_1	GCGGCGGCGGCGGCG	GCG(3*5)	15	GTGATACATGAAAAACGAAAGGGCCGAAGTGGCGGCGTTCGCTCCGGCGAGCAAGAAATCGAGA[GCGGCGGCGGCGGCG]TCTTCCGGGGTAGAATCCTCCCGAAGAAGCATTTCTTC	GTGATACATGAAAAACGAAAGGG	59.765	GAAGAAATGCTTCTTCGGGAG	60.326	117
Unigene29566_LeRNA-1_904_1	TCTCTCTCTCTCTCTCTCTCTC	TC(2*11)	22	TCCTACTTTTCGTTTAATATAGTCGCTTACAATCTATTTTTTTTT[TCTCTCTCTCTCTCTCTCTCTC]AAATTATACATCGAAAAAAATTCTTAAAAAACTAATTCTATACGGAAAATCCAGGAT	TCCTACTTTTCGTTTAATATAGTCGC	58.55	ATCCTGGATTTTCCGTATAGAAT	57.2	124
Unigene29687_LeRNA-1_906_1	TCCTCCTCCTCCTCC	TCC(3*5)	15	TCCTCACTCTTGGACTTCTCATCCACGACGTCATCATCCTCATCTTCATCCTCTTCA[TCCTCCTCCTCCTCC]TCTTCTTCCTCCGATTTAATCGTCGTTTCCTTCTCTTTAACCACCCTT	TCCTCACTCTTGGACTTCTCATC	59.87	AAGGGTGGTTAAAGAGAAGGAAA	59.551	120
Unigene29689_LeRNA-1_907_1	TCCTCCTCCTCCTCCTCC	TCC(3*6)	18	GCTTTTCGAATTGTTGACTAACGTGA[TCCTCCTCCTCCTCCTCC]TCTTCTTCCTCCGATTTAATCGTCGTTTCCTTCTCTTTAACCACCCTT	GCTTTTCGAATTGTTGACTAACG	60.173	AAGGGTGGTTAAAGAGAAGGAAA	59.551	92
Unigene29698_LeRNA-1_908_1	TGATCGTGATCGTGATCGTGATCG	TGATCG(6*4)	24	AGGAAGTTTGCTCACTTGATGACGGATGAGCTGATACTGCATGAATAAGATCATCCTTA[TGATCGTGATCGTGATCGTGATCG]TGGTCGTGATCGTGATCAAGATCGTGACCATGTATTGATTCATG	AGGAAGTTTGCTCACTTGATGAC	59.809	CATGAATCAATACATGGTCACGA	60.632	127
Unigene29725_LeRNA-1_910_1	TCGTCGTCGTCGTCGTCG	TCG(3*6)	18	ATCAATTCCTGGTTGATAGGAGGGAAGGGACGCGCGCCGTCT[TCGTCGTCGTCGTCGTCG]TCCACTCTCAGTCGAAATTTTGGGGCGGCGAAGCGTATCAGGATACAAAAA	ATCAATTCCTGGTTGATAGGAGG	60.546	TTTTTGTATCCTGATACGCTTCG	60.482	111
Unigene29775_LeRNA-1_911_1	GCGGCGGCGGCGGCG	GCG(3*5)	15	TCCGCTAACTTTCTCATCCAGTAGGCGGGACGTCGCCTACGTCGGTTTTTTCCCTCGGACGTTTGATCTGCTGTCCCTTCA[GCGGCGGCGGCGGCG]TCGTCGTCGTCACCGTCGGAGGCATCTGTCCGTTCCTCCCGCTCCTGTTACACCTAATGT	TCCGCTAACTTTCTCATCCAGTA	60.263	ACATTAGGTGTAACAGGAGCGG	60.424	156
Unigene29877_LeRNA-1_915_1	CGTCGTCGTCGTCGT	CGT(3*5)	15	AACTCAAACCGCCTACGAATAATTTTCCGGCGGCGGCTGTTTCTGTCCCTGGTGAACTGCTTCCTTCGTTGCTATTTCCGTTGCCGTTTACGGC[CGTCGTCGTCGTCGT]CTCTGTCGTTTTTATCTGAACCACTCCGTTTTG	AACTCAAACCGCCTACGAATAAT	60.257	CAAAACGGAGTGGTTCAGATAAA	60.381	142
Unigene30232_LeRNA-1_919_1	TTCTTCTTCTTCTTC	TTC(3*5)	15	CCGACTTTCTCCTCTTACTCGAATTCGACCCTTCCGAATCCCCGCCATCCTTCGACTTCAGCCTT[TTCTTCTTCTTCTTC]GGAGTTGCATCCTGGCTCGAATCATTCTCCTCCTTCCCGATGAAATGTATTTTT	CCGACTTTCTCCTCTTACTCGAA	61.212	AAAAATACATTTCATCGGGAAGG	60.402	134
Unigene30267_LeRNA-1_920_1	AATAATAATAATAATAAT	AAT(3*6)	18	CTATTAGGCGGGGTTGTAAAAGTCCAACTATAGTTATGTATGAGGAATTCATACTAGCATGTAACCTTATGA[AATAATAATAATAATAAT]GACGAAAGGTGGGATAATAACTTCA	CTATTAGGCGGGGTTGTAAAAGT	59.821	TGAAGTTATTATCCCACCTTTCG	59.403	115
Unigene30342_LeRNA-1_924_1	CAACAACAACAACAACAACAA	CAA(3*7)	21	GGGCGGTCCTTATTATAGAAGTTTTAATGAAGAAGATGCTCAAAACATGGCCTACAGCGCTCAAGCACCC[CAACAACAACAACAACAACAA]TCATAAAAACGAAAAAAAAACGAAACCGAAAGCTTTAATC	GGGCGGTCCTTATTATAGAAGTT	59.004	GATTAAAGCTTTCGGTTTCGTTT	60.022	131
Unigene3041_LeRNA-1_566_1	TGCTGCTGCTGCTGC	TGC(3*5)	15	GTCGGATTCTGAACGTTGGTT[TGCTGCTGCTGCTGC]GGTGTGGCTACCTGCGCCGTGAGCACGTGCAACTTCCCATCCGCCATTTGTATCAATT	GTCGGATTCTGAACGTTGGT	59.973	AATTGATACAAATGGCGGATG	59.674	94
Unigene30754_LeRNA-1_932_1	CCGCCGCCGCCGCCG	CCG(3*5)	15	TTCGTCGTCTAATCTGTTGGAATCCAAGCTGGAAGTATACTTGGGGCTGCTGCCGTAATAC[CCGCCGCCGCCGCCG]CTCCTATGAGACCTTCCGTCAATGGAATTGGAATCAAACACGGGAGTGTATGAACTTTC	TTCGTCGTCTAATCTGTTGGAAT	60.014	GAAAGTTCATACACTCCCGTGTT	59.446	135
Unigene30803_LeRNA-1_935_1	CCGCCGCCGCCGCCG	CCG(3*5)	15	TCCTGAAGAATAGCTGTCACCTCCGCTTGACCAT[CCGCCGCCGCCGCCG]CCTCCTCCGCTGGGTGGTCCGTAACTGTCATGGCCGCCTCCGTGTCCTCCTCCACTGGAACCGTGGTGCGGATCGTGGATTATTACAATCT	TCCTGAAGAATAGCTGTCACCTC	59.899	AGATTGTAATAATCCACGATCCG	59.263	140
Unigene3088_LeRNA-1_569_1	GTTCCAGTTCCAGTTCCAGTTCCA	GTTCCA(6*4)	24	AGATCCAGTTCCGGTTAAAGTTCCGGCTCCGGTTCCGGTTCAAGCCCCAGCACCGGCTCCAGTTCCAGTTCCGGCTCAAGTCACACCTCCGGCTCCG[GTTCCAGTTCCAGTTCCAGTTCCA]GTTTCTGAGACGACGAAGAAGGACGAACGTGTTGAAA	AGATCCAGTTCCGGTTAAAGTTC	59.894	TTTCAACACGTTCGTCCTTCTT	61.042	158
Unigene30928_LeRNA-1_937_1	AGGAGGAGGAGGAGG	AGG(3*5)	15	GGGTCCTCTGCTACTTTACGTTTTCTTCCTCGCTTTTTAGCAGTCGGGGGAGTTGGTATTGGTTCTGGGGC[AGGAGGAGGAGGAGG]TTCATCGTGGTTGGTGAGTGAAAAAGTATTTTTTATTTGAATTCTAGGTTGCGGTTCTGTTGTTTCAGAATTTT	GGGTCCTCTGCTACTTTACGTTT	60.07	AAAATTCTGAAACAACAGAACCG	59.569	160
Unigene30931_LeRNA-1_939_1	AATAATAATAATAAT	AAT(3*5)	15	GTCAAGGCTAAAACGCTCAACTAAATACCGA[AATAATAATAATAAT]AGTCAGCAATGACAAGTTACTACTCTCCGGTTAGTTGACGAAAAATTTAAACCTTATTTAAAAGATGCAAATATCAAACTCTCAAAACAGCGAAATGGGAGTGCATAAAATGAC	GTCAAGGCTAAAACGCTCAACTA	59.965	GTCATTTTATGCACTCCCATTTC	59.735	160
Unigene3093_LeRNA-1_570_1	CAACAACAACAACAA	CAA(3*5)	15	AGATCAAAATCAACAGCAGCAACCCCAGCAACAAAACGGCCCTTTTCAAGAAGGGGAAGCCGGAAATTTGTTGGAAGCCGC[CAACAACAACAACAA]TGCCGCAGAGCACGACGTCGGAAATCAAGAAGGCGATAACGAGGATTTCGAGATTGA	AGATCAAAATCAACAGCAGCAAC	60.665	TCAATCTCGAAATCCTCGTTATC	59.585	153
Unigene30991_LeRNA-1_942_1	TCATCATCATCATCA	TCA(3*5)	15	TTTTTGAATGGGTGATTTTTCT[TCATCATCATCATCA]TCGCTCGATTCGATTTTTTCGAAGGATTGAGGGAGGGAGTTGACGGAGAGCAATTTCTCGTCCCCTTCCTCTTTCAGCCAAGAATTGACGGCTTCCACTATCCCGAGTTTAACCTCCT	TTTTTGAATGGGTGATTTTTCTT	58.933	AGGAGGTTAAACTCGGGATAGTG	59.908	155
Unigene30991_LeRNA-1_943_1	CTTCTTCTTCTTCTT	CTT(3*5)	15	GATTTCGGAGTTTCCTTCTGTTTCTCCGTTTC[CTTCTTCTTCTTCTT]CTCGGGTTTTTTCTTACAGACCACAATTTCTTCCTCCTCCTCTAATTTTTCCTCCTCCTTCGTTAAATTCTGCT	GATTTCGGAGTTTCCTTCTGTTT	59.998	AGCAGAATTTAACGAAGGAGGAG	60.255	121
Unigene31099_LeRNA-1_946_1	TTAAATTAAATTAAATTAAA	TTAAA(5*4)	20	GTCGTATGGCCTGACGAATTTAAAAAAAAT[TTAAATTAAATTAAATTAAA]TTAATTCAAAAAAAAAAATTAATTTACACACTAACAAAAAATTTTTTTAGTTAAGAAAACATTGACTAGCTTTAAGGGTAAATTCGGTTCGAAGATTTT	GTCGTATGGCCTGACGAATTTA	61.209	AAAATCTTCGAACCGAATTTACC	59.755	149
Unigene31243_LeRNA-1_949_1	CCTCCTCCTCCTCCT	CCT(3*5)	15	ATTCCTTTTACCACCTCCACCTGGTATCAGA[CCTCCTCCTCCTCCT]TTCTTTTTCTCTAATTTCCAACAGCAACCTGCTCCGTTGTATCCCCCTGGAACCATGCCGATTATATCAAGA	ATTCCTTTTACCACCTCCACCT	60.109	TCTTGATATAATCGGCATGGTTC	60.181	118
Unigene31450_LeRNA-1_953_1	TTTCATTTCATTTCATTTCATTTCA	TTTCA(5*5)	25	ATGATTTCATGAAGAAAATTGGCGGACGAAAAAAATAAATAAATTTTATTTAAAGTGGCTTGATTTATT[TTTCATTTCATTTCATTTCATTTCA]TTAGCCTATACACACTTTTTTTGGTTTTTTTTTATGGGGCAATTCAAGTATTACG	ATGATTTCATGAAGAAAATTGGC	59.352	CGTAATACTTGAATTGCCCCATA	60.102	149
Unigene31526_LeRNA-1_956_1	ATATATATATATATATATATAT	AT(2*11)	22	TTTATTTATCGACCGATTTTCCATAAAAAAAAA[ATATATATATATATATATATAT]AAATACCGTAAATAATTCTTATGATACAGCGAGCAACCGTTTACATTTTCACCAGTCGACCCTCGAAGAAGAGAGTCACAACTTAGCGTCG	TTTATTTATCGACCGATTTTCCA	59.712	CGACGCTAAGTTGTGACTCTCTT	60.123	146
Unigene31535_LeRNA-1_957_1	AGCAGCAGCAGCAGC	AGC(3*5)	15	AGAAGAAAAACACACCGAAACAATCAAAACCACCAGT[AGCAGCAGCAGCAGC]GGCGGCGGAGGCGGTAAAGGTAAACAACCCCAACCCCAACAACAGCAACAACAAACGCAGACAAACGTTCGTACCGTTCTCAAAGGGAAATTTT	AGAAGAAAAACACACCGAAACAA	60.062	AAAATTTCCCTTTGAGAACGGTA	60.214	146
Unigene31545_LeRNA-1_958_1	GCTGCTGCTGCTGCTGCTGCT	GCT(3*7)	21	GTTGAAGACGGTGAACCTTGATTGCTCCCTCCACCACCTCCTCCTCCTCCAGGGTGCCCCGTGTGACCGTAAATAG[GCTGCTGCTGCTGCTGCTGCT]GCGGCTGCTGCTAAAGTGCCAGAGAGAAAA	GTTGAAGACGGTGAACCTTGAT	60.403	TTTTCTCTCTGGCACTTTAGCAG	60.188	127
Unigene31583_LeRNA-1_959_1	TCCTCCTCCTCCTCC	TCC(3*5)	15	CCCTTAACGATTTTCGGAGTTATTTCAAATTCGTCGCCGGGCGGATCGGGGCGGGGAAACCGGAATACATCGAAGGTTTGCT[TCCTCCTCCTCCTCC]GAACGGACGTCCTTACAGAAATCCCGGAGATCCGTGGAGTCAAAGCAACTGCAGCACTTAT	CCCTTAACGATTTTCGGAGTTAT	59.769	ATAAGTGCTGCAGTTGCTTTGAC	60.839	158
Unigene31600_LeRNA-1_960_1	AGGAGGAGGAGGAGG	AGG(3*5)	15	TATCGGTTGTTAGGTAATCGGTCGTGCCTTGATCGGTTGAACCGT[AGGAGGAGGAGGAGG]ATGAAAGATCTGAAGTTGTTTCGGTAATGTTGTCTTCGCTCGTTGATAT	TATCGGTTGTTAGGTAATCGGTC	59.302	ATATCAACGAGCGAAGACAACAT	60.041	109
Unigene31637_LeRNA-1_961_1	GTCGTCGTCGTCGTC	GTC(3*5)	15	CGTATAATGTCGCTTTAGCTCGTGGTTTGGAGTTTGAATTTTTCTTTTTATTATTCTTATTATTCTTTTTTTGCGGCCTAGCTCTGCTGGCTGTTTCGTCCGATTTTTTTGTA[GTCGTCGTCGTCGTC]ACCGAAACTCTTGTAGAATTTTCCACTGCC	CGTATAATGTCGCTTTAGCTCGT	59.854	GGCAGTGGAAAATTCTACAAGAG	59.317	158
Unigene317_LeRNA-1_492_1	TTATTATTATTATTA	TTA(3*5)	15	TAAGGGCGATTTTGGTTAATGTAAAAAATATTTTTTAATGTTTTTTTTTTCTCCCTTCAACTATGACAATATCTCATATAAACTTATGTCGCGGAACGATTTTTTTTTT[TTATTATTATTATTA]TGATTATTATTAATTGTTGATACTCGGTGATTTGAA	TAAGGGCGATTTTGGTTAATGTA	59.765	TTCAAATCACCGAGTATCAACAA	59.505	160
Unigene31816_LeRNA-1_963_1	GCCGCCGCCGCCGCC	GCC(3*5)	15	TAGAGTAGGCTCGGTATGCAAGATCAGATGCATCCCAGCTTTGGCCGTCTGAGTATTGTTCCTGAGCGCTTCGTCGGTCCCA[GCCGCCGCCGCCGCC]TCCACCGCCACCTGAGGACCAGCCACCACCGCCGCCGCCTCCTGAGCTATCCCAG	TAGAGTAGGCTCGGTATGCAAGA	60.408	CTGGGATAGCTCAGGAGGC	59.918	152
Unigene31816_LeRNA-1_964_1	CATCATCATCATCATCATCAT	CAT(3*7)	21	ATAAGACCAGCAAGACCCATCATCAACGGTCCCAAAAGCATCATCTTCGCCTTCATACC[CATCATCATCATCATCATCAT]TTTCTTTCCCATTTTACCGCCTCCTCCGCCGCCTCCTTTCTTCCTTCCTTCAACCTCAT	ATAAGACCAGCAAGACCCATCAT	61.085	ATGAGGTTGAAGGAAGGAAGAAA	60.452	139
Unigene32095_LeRNA-1_968_1	CCTCCTCCTCCTCCT	CCT(3*5)	15	GAGAAGAAACCAAAAACCAAACCGGAGGAGAAAATCTCACCCGAAACAACAACCGAAACCCGACCTCAA[CCTCCTCCTCCTCCT]CCGACCGGCATCGATTTCGAACCGTTATTAATGCAAAACGTAGAGGAAAACGTTTCC	GAGAAGAAACCAAAAACCAAACC	60.236	GGAAACGTTTTCCTCTACGTTTT	59.933	141
Unigene32156_LeRNA-1_970_5	GTCGTCGTCGTCGTC	GTC(3*5)	15	TTCTTATCATACCCAACCGGATAATATTCTTTAGGTGCGTTCATAACACGACTAGGACCGGCCAACGGGTATTTCCTAACCGGATCAGAAAAGATCCTTTCTGTTGTTGTCGTAGTG[GTCGTCGTCGTCGTC]GCTACTTTTTGAGCTTTCTGCTGC	TTCTTATCATACCCAACCGGATA	59.596	GCAGCAGAAAGCTCAAAAAGTAG	59.861	156
Unigene32177_LeRNA-1_971_1	TCCTCCTCCTCCTCCTCC	TCC(3*6)	18	TCACTAGTTATTGGCACTTCCGTTGGAATTTCCGTTTCCGCTTCCGTTTTGGACTCGTTCTCCGGATTT[TCCTCCTCCTCCTCCTCC]TCTTTACCGCCGCTGTCGTCGGGGATTTGACCTCCGCCTCCACCTCCTTCGTCCACGTTTTCGTTTATGCTT	TCACTAGTTATTGGCACTTCCGT	60.069	AAGCATAAACGAAAACGTGGAC	60.402	159
Unigene32447_LeRNA-1_978_1	GCAGCAGCAGCAGCA	GCA(3*5)	15	CGTCCGTTCCATATTCTCATTTATATCAAAGCAGCGGTCGACCGGGAGGGGCTTACGACCT[GCAGCAGCAGCAGCA]ACAGCAACCCCCCCAATCCCGACCCACCTACGACCACAACACGAGCCCAAGGACTTACGATGCTCAAAAT	CGTCCGTTCCATATTCTCATTTA	60.207	ATTTTGAGCATCGTAAGTCCTTG	59.68	146
Unigene32458_LeRNA-1_979_1	GGCGGCGGCGGCGGC	GGC(3*5)	15	CAAATGGCCGGTACGAAAGGATCCGT[GGCGGCGGCGGCGGC]GAATTTGGCGGAGTTTCAACGTCAGGCTGCGGATTTGCAGCGGCAATATTTGCTCGACATGATCCCGCAAGCGTCGCCGTCGTCCTCCCGCTCGCACCATAACTCAGTGAATAA	CAAATGGCCGGTACGAAAG	61.392	TTATTCACTGAGTTATGGTGCGA	59.661	155
Unigene32482_LeRNA-1_980_1	CAGCAGCAGCAGCAG	CAG(3*5)	15	CCCGAAAATAATTAAAATCAGCCGGAAAACGCCACAGCAA[CAGCAGCAGCAGCAG]AAGAAAAGAGCAAAGAAAAGGTGGAAGCAAAGGAAGTACAGAACAGGAGAATGAGTGCAGCAATAGGTACAAGA	CCCGAAAATAATTAAAATCAGCC	60.053	TCTTGTACCTATTGCTGCACTCA	59.955	129
Unigene3269_LeRNA-1_572_1	ATTATTATTATTATTATTATT	ATT(3*7)	21	TGCAAATACTTGATATTTGGGGAAAAAAAAAATTATGGTAGTTATAGTAAGAATATGTATGATG[ATTATTATTATTATTATTATT]GTTGTTATTATGAATGTAAAAACAGATCGATGAAA	TGCAAATACTTGATATTTGGGGA	60.538	TTTCATCGATCTGTTTTTACATTCA	59.898	120
Unigene32702_LeRNA-1_993_1	GAAGAAGAAGAAGAA	GAA(3*5)	15	ATTACCGGAGGAGAGTATGAAGGATTACACCCCGCCTAG[GAAGAAGAAGAAGAA]GCATAGGTTATGGTCGATGCATTGCAGAAAAATACAACTCAAGAAAGACTCAAGCAGCAATCAC	ATTACCGGAGGAGAGTATGAAGG	59.874	GTGATTGCTGCTTGAGTCTTTCT	60.075	118
Unigene32757_LeRNA-1_996_1	ATATATATATAT	AT(2*6)	12	ACGAACATGGCGAATTTTACTTAAAAAAACTATAAGTTTCGTAACTTAAAAATTACATCAGTCGAAAACAAATAGGTTTTTTTTTTTTTTTTAA[ATATATATATAT]TTTTTTAAATTACAAAGAATTAGGCTAGGCTGTTTTCTTTCA	ACGAACATGGCGAATTTTACTTA	59.917	TGAAAGAAAACAGCCTAGCCTAA	59.585	148
Unigene32766_LeRNA-1_997_1	GCTGCTGCTGCTGCT	GCT(3*5)	15	AAAATTTCGTTAATCCCTTCGTTAACCAGGGCCGTTGCGTCCGGATCGGGTTTCGACACGTTGGA[GCTGCTGCTGCTGCT]CCCCCCAGCCGTTTCCAAATCCAGGGTGTTTCTTTTCTTATGAGCA	AAAATTTCGTTAATCCCTTCGTT	59.338	TGCTCATAAGAAAAGAAACACCC	59.659	126
Unigene33119_LeRNA-1_1002_1	CAGCAGCAGCAGCAGCAG	CAG(3*6)	18	TTTACATGTGGAAGGACAATTCCCCCGGGACCCACGTTCACCCGAGTCAAAGACCGCCTTGCGATTATTACAGATCGAATCCCACGAGCCCTAAC[CAGCAGCAGCAGCAGCAG]CAAATGGTGCAGCAGCAAGGAGTACAATACGTC	TTTACATGTGGAAGGACAATTCC	60.102	GACGTATTGTACTCCTTGCTGCT	59.859	146
Unigene33187_LeRNA-1_1007_1	GCCGCCGCCGCCGCC	GCC(3*5)	15	GTCTTTGAAATTTCCTCCGTTGGACACCTCGCGTTTCGCGTCGGGACCGACGCCGCT[GCCGCCGCCGCCGCC]GACGACGACGACGTCGCTCGCTTCTTGGGCGTTCTTGAGTTTGTCGATGAC	GTCTTTGAAATTTCCTCCGTTG	59.98	GTCATCGACAAACTCAAGAACG	59.78	123
Unigene33284_LeRNA-1_1010_1	CCTCCTCCTCCTCCT	CCT(3*5)	15	AATTAGTCGTGAAACCCGAAAATTCCGCAGTTCCTTCAGGGGCGGCTCCA[CCTCCTCCTCCTCCT]CCGCCGCCACCACCACCTCCTCCTCCACCGCCACCTCCGCCTGCAGATTTCAACAATTCTCCGCTGATA	AATTAGTCGTGAAACCCGAAAAT	60.12	TATCAGCGGAGAATTGTTGAAAT	59.983	134
Unigene33353_LeRNA-1_1011_1	CCTCCTCCTCCTCCT	CCT(3*5)	15	ATTCACTCCGTTTTCTCCACTTTCACCCTCGTCCTCCTGATCCTGCTTTTCCTCTTCTTCTTGCTCCTCATTCTCTC[CCTCCTCCTCCTCCT]CAATCTTCCTCTCCTTATCCTCATCTCCTC	ATTCACTCCGTTTTCTCCACTTT	60.385	GAGGAGATGAGGATAAGGAGAGG	59.701	122
Unigene33421_LeRNA-1_1012_1	TTCTTCTTCTTCTTC	TTC(3*5)	15	ATTAATCTTTCCAGGCTGTCCTCTTCGTCTTTGTCTTCCATCGTTAGTACATCCTGATCGTTTTTTTCACCAGCTTCGGATTCAGAGGT[TTCTTCTTCTTCTTC]ATCGTCTAGATCCCCTTCTTCAAAATCTAATTCATCGAATTTGGAGTCAACTGTT	ATTAATCTTTCCAGGCTGTCCTC	59.984	AACAGTTGACTCCAAATTCGATG	60.399	159
Unigene33433_LeRNA-1_1013_1	CAGCAGCAGCAGCAGCAGCAG	CAG(3*7)	21	CCCAGCGGATTAATAAATCAAAATGTGCTACATTTGCAACTT[CAGCAGCAGCAGCAGCAGCAG]CTCCAGCAGCAACAACAGCGTCAGCAGCAACCTCAAGGCTTTAAACGCAGGCATCACGAACAAGAGTCAGTTTCAA	CCCAGCGGATTAATAAATCAAA	60.159	TTGAAACTGACTCTTGTTCGTGA	59.944	139
Unigene33535_LeRNA-1_1015_1	TCCTCCTCCTCCTCCTCC	TCC(3*6)	18	ATTCCTCCACCGTACGTGTT[TCCTCCTCCTCCTCCTCC]CTGAGGCCCGTAACCGGCCCCTCTGCCGCCTCCCCCTGCGGCTCCGCCACCTCCTGCGTTGTATCCTCCTCCGGTTTGGTCATAACCTCCCTGACTA	ATTCCTCCACCGTACGTGTTT	60.655	TAGTCAGGGAGGTTATGACCAAA	59.879	135
Unigene33605_LeRNA-1_1016_1	GCTGCTGCTGCTGCT	GCT(3*5)	15	ATAACAAAAAGAACTGTGCGGTGGTGGCGGCGGCTGCG[GCTGCTGCTGCTGCT]GCGGCCAAGCCGAAGCAAATTAGCATTTTGAATAGGAGTTCCCAGCAGTTGAATCATAGTGCGGTTAAGG	ATAACAAAAAGAACTGTGCGGTG	60.439	CCTTAACCGCACTATGATTCAAC	59.912	123
Unigene33674_LeRNA-1_1017_1	ACAACAACAACAACA	ACA(3*5)	15	GAAAATGAAACCAACACGCTATCAACAACAAAT[ACAACAACAACAACA]GCAACAACACAATCAACAAAACCAAAATCAAGTGACATATCTCAACAAGAAACTCAATTAAAAACTAACGACATCGTCGAGCTGACTATCGAAAAACAAATGAACGAAAAAC	GAAAATGAAACCAACACGCTATC	59.897	GTTTTTCGTTCATTTGTTTTTCG	59.911	160
Unigene33722_LeRNA-1_1018_1	TGTGTGTGTGTG	TG(2*6)	12	CAGGTGCCTTAATAAATTTGACGTCGAATTATATACCTGAAAAT[TGTGTGTGTGTG]CGGTGATCTTGTGAGATCCGACGATAGTGAAAACGTACAT	CAGGTGCCTTAATAAATTTGACG	59.911	ATGTACGTTTTCACTATCGTCGG	60.302	96
Unigene34025_LeRNA-1_1022_1	GAGGAGGAGGAGGAG	GAG(3*5)	15	GGCAGGAACTTAGATCACGACTACGTTAAAAAAATAGTAGGAAGGCATTTGTTGACTAGTCAAAATGACGAA[GAGGAGGAGGAGGAG]AAAATTTTTAAAAGTTTGAAGAAGGAAATTTTTGAAGAGAAAGATCATGATGTAGATCCGTTGGATACG	GGCAGGAACTTAGATCACGACT	59.779	CGTATCCAACGGATCTACATCAT	60.109	156
Unigene34080_LeRNA-1_1023_1	TTGTTGTTGTTGTTG	TTG(3*5)	15	TATTTGTAGACGATAGGGCTCCATTTTCCGTGCTGTGTGATGTGGATTTTGAATTATTATTAGTATTGTTATTA[TTGTTGTTGTTGTTG]ATGCTGGTATTATTTGCAGCAGCGACGGCGGCAAAATTTCCTGTCGTTACGTGATTCAACCCTGAAGA	TATTTGTAGACGATAGGGCTCCA	59.997	TCTTCAGGGTTGAATCACGTAAC	60.399	157
Unigene34172_LeRNA-1_1024_1	ACCACCACCACCACCACC	ACC(3*6)	18	TTTTAGATTTCTCCATTCCCGATGACAACTACTGGGAAAGCGAAGGCTCTGGAATGAGTTCATACGAAGACGAAGCCGACATGGAACTGGGAGAA[ACCACCACCACCACCACC]TCTAAACCCTTGAAACCCAACATAGACACCGAACTA	TTTTAGATTTCTCCATTCCCGAT	60.152	TAGTTCGGTGTCTATGTTGGGTT	59.812	149
Unigene34260_LeRNA-1_1026_1	GGAGGAGGAGGAGGA	GGA(3*5)	15	CTCTCCAACTACCCCAACCTACTCAAGCGACGGTGGAAATTGTGCAGGATAAGGGAAGCAGCAC[GGAGGAGGAGGAGGA]ATCCTCCGGTTCCTCGACGGAGACCGAGTCGGAAACGGAAACGGAGACTGAAACAGAGACTG	CTCTCCAACTACCCCAACCTACT	59.937	CAGTCTCTGTTTCAGTCTCCGTT	59.967	141
Unigene34324_LeRNA-1_1028_1	ATCATCATCATCATC	ATC(3*5)	15	GACTTAAACGTAACCTCCCGACTTACGTCCGATAACGTCCGAGCGATTAACGATTATTATTCCGTACCGCA[ATCATCATCATCATC]GTCATATTCTAACCAGCCATCATCAGATCGTGTTGCATTCCCGAGAAATAAAAGAGACGTTGA	GACTTAAACGTAACCTCCCGACT	59.947	TCAACGTCTCTTTTATTTCTCGG	59.78	149
Unigene34360_LeRNA-1_1030_1	GTAGTAGTAGTAGTA	GTA(3*5)	15	TCAAATATCATAGTCCCTCCGAAGGGGCCGCCTAATAGGACTAATTCCGGTAGTAGTGCGCATCACG[GTAGTAGTAGTAGTA]GCAGCAGCCACGAAAGTCACAGTTCCGGGTCCCGTAGTAGCAGGCTTCAGCAGGCGGTTAAAAAGTTACCCAAATT	TCAAATATCATAGTCCCTCCGAA	59.816	AATTTGGGTAACTTTTTAACCGC	59.701	158
Unigene34374_LeRNA-1_1031_1	AGGGACAGGGACAGGGACAGGGAC	AGGGAC(6*4)	24	TAAAGATAAAGACAGGGATCGGGATCGGGATCGGGAT[AGGGACAGGGACAGGGACAGGGAC]AGGGAAAAAGAAAAAGAGAAAGAGAAAGAAAGAGAAAAAGATAAAGAAAGAGAACGAGAACGAGAAAAGGAAAAAG	TAAAGATAAAGACAGGGATCGGG	60.644	CTTTTTCCTTTTCTCGTTCTCGT	60.267	137
Unigene34374_LeRNA-1_1032_1	AGAAAAAGAAAAAGAAAAAGAAAA	AGAAAA(6*4)	24	AGGGATAGGGATAAGGATAAGGACAAAGAAAGAGATAGAGAAAGAGAAAAGGAGAAAGAAAAAGAAAGAGAAAG[AGAAAAAGAAAAAGAAAAAGAAAA]AGAGAGGGATAAAGATAAAGACCGATCTACATCTGTGCGGGAAGATAAG	AGGGATAGGGATAAGGATAAGGA	58.451	CTTATCTTCCCGCACAGATGTAG	60.156	147
Unigene34388_LeRNA-1_1035_1	TTGTTGTTGTTGTTGTTGTTG	TTG(3*7)	21	AGGGTTGTAATTGTTGTTAGGGGGGTTGTAA[TTGTTGTTGTTGTTGTTGTTG]TTCGGATTATTTTGGTTGTAGTTGGGCACGTTTGGGTTGTTGGTTTCTATGATGATGGATGAGCATTGTTCGTCGTCCCGTTTGTAAGCGTCGATGGAGTAAGAGAG	AGGGTTGTAATTGTTGTTAGGGG	60.369	CTCTCTTACTCCATCGACGCTTA	60.048	159
Unigene34531_LeRNA-1_1036_1	GGCGGCGGCGGCGGCGGC	GGC(3*6)	18	TCACGCTTTGAGGAGTTAAAAAGGAAGGCAAAGGA[GGCGGCGGCGGCGGCGGC]GTCAACAACATCTGCTGAGAATTTTGTTTATCCTCGACTGTTAAAAATTTAACCTCTCCATTCGCTTTC	TCACGCTTTGAGGAGTTAAAAAG	59.94	GAAAGCGAATGGAGAGGTTAAAT	59.988	122
Unigene34552_LeRNA-1_1037_1	CCTCCTCCTCCTCCTCCTCCT	CCT(3*7)	21	GACTCAGAGACCGAAATAAACGATCCGCCTCCTGCTTCCTTACCCTCACCA[CCTCCTCCTCCTCCTCCTCCT]CCAGCTCCTGTTCCTCCACCACCTTCACCGCCGAAACCCAAAGAGCCATTCGT	GACTCAGAGACCGAAATAAACGA	59.776	ACGAATGGCTCTTTGGGTTT	60.856	125
Unigene34573_LeRNA-1_1038_1	AGCAGCAGCAGCAGC	AGC(3*5)	15	GATTCTTCCATTTTGAACGAGACGTTGACTGCCAAATCGGATCCAAAGAAAAAAA[AGCAGCAGCAGCAGC]AGGACGCTGAGTCCCAAGCGATCCAGCACCTATAAAAAAACTTTGGAGTTTGACGATTC	GATTCTTCCATTTTGAACGAGAC	59.127	GAATCGTCAAACTCCAAAGTTTTT	59.926	129
Unigene34644_LeRNA-1_1039_1	ACAACAACAACAACAACAACA	ACA(3*7)	21	GAACCGTCTCTAGGTTTCGATCTTAATATGGACCGTCCCCCTCGAACGAGCGAGAACAACGACG[ACAACAACAACAACAACAACA]ATAGTAAATTGTGGGGTTGTGAAGGACCTGAAACGAAAAGGAAGAAGTTATCCTTTCAGTTCGAACAGGA	GAACCGTCTCTAGGTTTCGATCT	60.142	TCCTGTTCGAACTGAAAGGATAA	60.116	155
Unigene3466_LeRNA-1_577_1	TTATTATTATTATTA	TTA(3*5)	15	TGCTGTTACTAATGCTGTTGGAATTGTTATGTGTGGTTAGGGTG[TTATTATTATTATTA]TTGACGGTGGTTGTAGTAACAGTTGTTATCGTGGCCGTACTGTTGTTATTATTATTAATGTTGTTGCCCACGTTGTTGTTAATGTTAT	TGCTGTTACTAATGCTGTTGGAA	59.829	ATAACATTAACAACAACGTGGGC	60.056	147
Unigene34704_LeRNA-1_1041_1	TCCTCCTCCTCCTCCTCCTCC	TCC(3*7)	21	TCCCGTTGGTTTTAACCTTAGACCAGTAGGATTCCAACGGCCTGGAA[TCCTCCTCCTCCTCCTCCTCC]GAGTCATACCTCACTGGGTTACGAATCTTCTTCGGCACCACAACGCAACTCCTCACCTTAATCTTCTTCCCCTTCTCCTTCT	TCCCGTTGGTTTTAACCTTAGAC	60.589	AGAAGGAGAAGGGGAAGAAGATT	60.082	150
Unigene34797_LeRNA-1_1045_1	CAGCAGCAGCAGCAG	CAG(3*5)	15	ATGGAGGAGGATAATTTCCAAAATCGCCAACCTCCAAATCTCCCGTTTCAAAGTCGATTCATGCCGCAAAACCAGCAGCAA[CAGCAGCAGCAGCAG]CAACAGCAACCTCAACCCCAACCTCCTCCATTACTTCCGAAC	ATGGAGGAGGATAATTTCCAAAA	60.032	GTTCGGAAGTAATGGAGGAGGT	60.713	138
Unigene35116_LeRNA-1_1053_1	AGGAGGAGGAGGAGG	AGG(3*5)	15	GCATTTACGTATTTTTGATTCGGATGAAAGTT[AGGAGGAGGAGGAGG]CGCTCGGGCTGGTTGCAAATGAACACCTGGTGGGAAAGTACTTATAGGATAGGAATTAGGCAACGG	GCATTTACGTATTTTTGATTCGG	59.771	CCGTTGCCTAATTCCTATCCTAT	59.755	113
Unigene35259_LeRNA-1_1087_2	GTTGTTGTTGTTGTT	GTT(3*5)	15	CTCTTCTTCCTCCGTAACGATTTCTTGTTCCC[GTTGTTGTTGTTGTT]GAGAGCGTCTCGGTCCGGCGTCTCCGGACCCGAGGCGAACTTCTCTGTCCCTTCTTTC	CTCTTCTTCCTCCGTAACGATTT	60.134	GAAAGAAGGGACAGAGAAGTTCG	60.747	105
Unigene35431_LeRNA-1_1090_1	GCTGCTGCTGCTGCT	GCT(3*5)	15	ATTAATAATCGGTGAGGGCTGATTCGCCACTC[GCTGCTGCTGCTGCT]GTGCCTGCCGTTGCTGCTGCTGTTGCCGGTTAGCTGCCGGGGTGACCGTTATACCTCTTGCAGCCAAAACGTTAGCAGCTTTATTAGCCTCA	ATTAATAATCGGTGAGGGCTGAT	60.076	TGAGGCTAATAAAGCTGCTAACG	60.07	139
Unigene35621_LeRNA-1_1093_1	GCTGCTGCTGCTGCT	GCT(3*5)	15	TGCTTCTTGAGTTGAGATTCGTTAGATTCGCTAGATTCGCTGGAGGAAGAAGA[GCTGCTGCTGCTGCT]TGAGCTGCTGGAGGAAGAGTAATCTTGA	TGCTTCTTGAGTTGAGATTCGTT	60.419	TCAAGATTACTCTTCCTCCAGCA	60.379	96
Unigene35621_LeRNA-1_1094_1	TTGTTGTTGTTGTTG	TTG(3*5)	15	AATCTTGGTGTTGTTGTTCTTGGGATTC[TTGTTGTTGTTGTTG]GTGTCTTTGGGATTGATCGTAGGCGGCGGTCAAGATGACGGATTTGGCAGAGGAACGTTTAGCATCGTAG	AATCTTGGTGTTGTTGTTCTTGG	60.301	CTACGATGCTAAACGTTCCTCTG	60.314	113
Unigene35621_LeRNA-1_1095_1	TTGTTGTTGTTGTTG	TTG(3*5)	15	AGCACGGGAAGAGTAGACAAGTTGTACATCAGCGGTAACGTTGATAGCCTGGGGAATAGCGAAGGGTCCTTGTTGTTGTTGAGA[TTGTTGTTGTTGTTG]GTGTTGTTGTTGAGCTTGAACGCGAACCTTTCCGTAAGCTTGGATCAAAGTAG	AGCACGGGAAGAGTAGACAAGTT	60.696	CTACTTTGATCCAAGCTTACGGA	59.801	152
Unigene35621_LeRNA-1_1096_1	TTGTTGTTGTTGTTG	TTG(3*5)	15	TTCTAATTCCTTGGTGATTCTGCTTTCGAGGTTGAGGATTTGGCTGATTTTTTCGTAGGAGAATTCCTTGTCTTGTTGTTGTTGGAA[TTGTTGTTGTTGTTG]TTTCTTTTGTTGTTGTTTGTAATGCCAG	TTCTAATTCCTTGGTGATTCTGC	59.622	CTGGCATTACAAACAACAACAAA	59.953	130
Unigene35643_LeRNA-1_1097_1	TTCTTCTTCTTCTTC	TTC(3*5)	15	ATGAACGTGGCATAAGTGAAGATCTTAGATGATCGACAATATACGGAAGAAGTGACTCACCCTGTTGTTGGACGGATTTTGCTCCTTGTTCGGATTTATTGGT[TTCTTCTTCTTCTTC]TCGGGCTGCAGCAACTATGTCTTCGCAAGCAGATCTT	ATGAACGTGGCATAAGTGAAGAT	59.912	AAGATCTGCTTGCGAAGACATAG	60.055	155
Unigene35794_LeRNA-1_1098_1	CTGCTGCTGCTGCTG	CTG(3*5)	15	GATCATTCAACTGAGCATTCGACGGCACACTCATTTGCTGTTGCTGCTGCTGTTGCAACAATCTTTGCTTCTGCTGCAGCGCAACCTTCTGCCTCTGCATGAGCAA[CTGCTGCTGCTGCTG]CGGAGTTAGAGATCCTGCGTTAACGGTA	GATCATTCAACTGAGCATTCGAC	61.012	TACCGTTAACGCAGGATCTCTAA	60.154	149
Unigene36051_LeRNA-1_1103_1	TCGTCGTCGTCGTCG	TCG(3*5)	15	GTGACTTCCCTCCAACTCTTTCTCGATTCTCCGGTCCAGCGATTCCAATCTCTCCTCCTCTTCGTCTTCCAAATCTTCC[TCGTCGTCGTCGTCG]CCCAACGGATTGGCGATCTGCCGAAGCTGCTGAGGTTTGGTGATCGAGAATTTG	GTGACTTCCCTCCAACTCTTTCT	60.157	CAAATTCTCGATCACCAAACCT	60.352	148
Unigene36092_LeRNA-1_1106_1	TCTTGGTCTTGGTCTTGGTCTTGG	TCTTGG(6*4)	24	CAGGTCTCATTGCCTCCAACGGTTTGTTGGGAGTTAACTC[TCTTGGTCTTGGTCTTGGTCTTGG]ACACGGTGGACTCATCGCCACCAACGGTCTCATTGGTGCCGGACACGGTGGAGTTCTCCTTGGTTAAGCT	CAGGTCTCATTGCCTCCAAC	60.656	AGCTTAACCAAGGAGAACTCCAC	60.175	134
Unigene36218_LeRNA-1_1112_1	CGCCGCCGCCGCCGC	CGC(3*5)	15	ATACGGATTCTTCTTCCTCTTCGTCCTCGTCATCCTCGTTAATTTTCGCGTGCCAATGTTTACTGATGCGTTGTTTCTCGTTTTTATAACCGGAAT[CGCCGCCGCCGCCGC]AGCATCCGCAAATTTTATTCCAGAAATT	ATACGGATTCTTCTTCCTCTTCG	60.102	AATTTCTGGAATAAAATTTGCGG	60.507	139
Unigene36423_LeRNA-1_1117_1	TTATTATTATTATTA	TTA(3*5)	15	CACATAATGAATGAGTGGCCTTTCTTGGGGAACACTCATCCACCGGCCGGCACGATAAAGTTGCG[TTATTATTATTATTA]TCTACGGCTTTATTATCTCCTCAAATGTCAACATTCAAAGGTGTTTAGTGTCCTGATGTGG	CACATAATGAATGAGTGGCCTTT	60.25	CCACATCAGGACACTAAACACCT	60.329	141
Unigene37405_LeRNA-1_1122_1	GCAGCAGCAGCAGCA	GCA(3*5)	15	ATTTTAGGCGGGTTATTAGGTCAAGTAACGAAAGTAGCTCAACCGCAACAACC[GCAGCAGCAGCAGCA]ACAACAGCAAAACTTCCAATCGCAACAACAAT	ATTTTAGGCGGGTTATTAGGTCA	60.101	ATTGTTGTTGCGATTGGAAGTT	60.76	100
Unigene37434_LeRNA-1_1123_1	TCGTCCTCGTCCTCGTCCTCGTCC	TCGTCC(6*4)	24	CTGTTTCCTCATTTTCCTCCTCT[TCGTCCTCGTCCTCGTCCTCGTCC]TCGTTCCTTCCCCCTTGTTCGGCTTCGTCGCGGACGGAGGCTGCCTCCCCTTCCGGCTCCTCGTCGGCGGAACTCGTCTCATCGTCGT	CTGTTTCCTCATTTTCCTCCTCT	60.115	ACGACGATGAGACGAGTTCC	60.269	135
Unigene37456_LeRNA-1_1124_1	CTTCTTCTTCTTCTT	CTT(3*5)	15	AAGGGTTTTAGGATCCTTTTGTGCGAGGAAGGGTTTTCCTAGGC[CTTCTTCTTCTTCTT]CTCCCCTCCCTTCTTTTCTTGGGATCCCCGAGATTGGTAAGCAACGGTTGATGATGTGCTTTAGTAA	AAGGGTTTTAGGATCCTTTTGTG	59.774	TTACTAAAGCACATCATCAACCG	59.197	126
Unigene3967_LeRNA-1_580_1	ACGACGACGACGACG	ACG(3*5)	15	AACCGTCCCTTACTACCCACTCGACCTGCCGAATCGTCCTTCGATCCGAACGA[ACGACGACGACGACG]GCGTTCGTTCGAACGGACGTAGACGAACGAGGTTAACGAAC	AACCGTCCCTTACTACCCACTC	60.635	GTTCGTTAACCTCGTTCGTCTAC	59.253	109
Unigene4445_LeRNA-1_581_1	CGACGACGACGACGA	CGA(3*5)	15	AGTGTGTAGACGACATCATCGAAGAATT[CGACGACGACGACGA]AGAAGACACAATGGCCGTGGAGCCAGGGCAATTCACCCAGCGCAACAGCAATTCAAAAAGCTCAAAC	AGTGTGTAGACGACATCATCGAA	59.676	GTTTGAGCTTTTTGAATTGCTGT	59.826	110
Unigene5172_LeRNA-1_583_1	CGTCGTCGTCGTCGT	CGT(3*5)	15	TTATTCCAGCGAAAATTCAGAAGTGGCCTCCTTGGCGACGTCGCTTCCGGCCGCCGACGCTTCCACGTCGTCGACCTCATCCC[CGTCGTCGTCGTCGT]CTTCTTCTTCCTCTTATTTCACCTCGC	TTATTCCAGCGAAAATTCAGAAG	59.755	GCGAGGTGAAATAAGAGGAAGAA	61.044	125
Unigene541_LeRNA-1_498_1	CAACAACAACAACAA	CAA(3*5)	15	CTGAAAACAAAATCAAAACTCCGATTAAAAACATTAACGAAAAAGGAATGAACGGAAACAACAACAT[CAACAACAACAACAA]CGTTAGAATAAGCCCTCCCAGAAA	CTGAAAACAAAATCAAAACTCCG	60.024	TTTCTGGGAGGGCTTATTCTAAC	59.982	106
Unigene5660_LeRNA-1_584_1	GATGATGATGATGAT	GAT(3*5)	15	GATCATGACGGAACCTGAAATTATGGAC[GATGATGATGATGAT]GAAGTGACAACTGTTAAAAATGAAAAATCAGAAGGGGA	GATCATGACGGAACCTGAAATTA	60.197	TCCCCTTCTGATTTTTCATTTTT	60.164	81
Unigene6013_LeRNA-1_594_1	CCTCCTCCTCCTCCTCCT	CCT(3*6)	18	TTGATCGTTGATTAACAGGAGGTCCTCTAGAGTCACGATTAAAATTTCCTCTAGCTCCACCA[CCTCCTCCTCCTCCTCCT]CGCGGTCCTCGAGATGAAGGTCCGCCGCGGAGTCCCCCTGTTCTACCAGACCAGTTGGACTC	TTGATCGTTGATTAACAGGAGGT	59.885	GAGTCCAACTGGTCTGGTAGAAC	59.172	142
Unigene6365_LeRNA-1_607_1	CAGCAGCAGCAGCAG	CAG(3*5)	15	GGAGGCTTTTGATGAGTCTTTTTTTTACGAATCAACCTGCGCAGTTGGAAGCTCCAAAAC[CAGCAGCAGCAGCAG]TTCCACCACCCCAAGGCTCAACCTCCTTCTTCGGACCTGCCAAACCATCTTCAACATTCTCATTCGCTCCTTTAACCT	GGAGGCTTTTGATGAGTCTTTTT	60.121	AGGTTAAAGGAGCGAATGAGAAT	59.662	153
Unigene6892_LeRNA-1_613_1	ATATATATATAT	AT(2*6)	12	CCAGTGCAGGTACTTAGCGATTACAGAAGGAAAAATGGCGCAGATTTTTTTTGTGACGCTAA[ATATATATATAT]TTTTTTTTTTTGCCTGTAATCAGTTAGTTTTTTAGTTTTGAAAGAAATAGCTCTGTAGAAAACCGGCCCTGTTGGATTATTATAAG	CCAGTGCAGGTACTTAGCGATTA	60.667	CTTATAATAATCCAACAGGGCCG	60.858	160
Unigene6899_LeRNA-1_615_1	GAAGAAGAAGAAGAA	GAA(3*5)	15	TCAGAGGATTCAGAGGATGAAGATGCT[GAAGAAGAAGAAGAA]GATGAAGATGTAGATGATGAAGAAGATGATTATGATGAGGGAGAGAATTATGATTTAGCACCTGCTGATTCATCACATGATGATAGATTTAATCAAGAGATCATATCCAAAGCGTC	TCAGAGGATTCAGAGGATGAAGA	60.334	GACGCTTTGGATATGATCTCTTG	60.109	158
Unigene6937_LeRNA-1_616_2	GAAGAAGAAGAAGAA	GAA(3*5)	15	TCCTCCACTAATCAAAAATGGAACAAAAAGTACAAAGGACCTAGAACCAGTCTACACTACTTCCCACAGGATGCATTTAAAAAC[GAAGAAGAAGAAGAA]AAAAATTGAGGTTGAACCCCCTCCAAAAGAAGAGGAGTTAG	TCCTCCACTAATCAAAAATGGAA	59.83	CTAACTCCTCTTCTTTTGGAGGG	59.779	140
Unigene7186_LeRNA-1_618_1	CACCACCACCACCAC	CAC(3*5)	15	TCCTACATATTGCTCTTGCCATTTAGAACA[CACCACCACCACCAC]TACTTCCACATCTACAAGTACGACGTCTTCAACCACGACAAGTGCAACGACCAGAACGACATCTACTACGACGTCTACCACAAGCAGTGAAACAGA	TCCTACATATTGCTCTTGCCATT	60.003	TCTGTTTCACTGCTTGTGGTAGA	59.966	141
Unigene798_LeRNA-1_505_1	AATAATAATAATAAT	AAT(3*5)	15	CAATACGTTTGTCATCGTGATTCGAATCAGCAATCATACGGGGTTGAAGGCTGTGAACCAAACGCCTCACACAGGCATTATAATAAC[AATAATAATAATAAT]AACAATGGCAATATTAATAATCAGCCTTGTGGGTGTCCGAGGATTAATCACATGT	CAATACGTTTGTCATCGTGATTC	59.397	ACATGTGATTAATCCTCGGACAC	60.131	157
Unigene798_LeRNA-1_506_1	TTATTATTATTATTA	TTA(3*5)	15	ACATGTGATTAATCCTCGGACACCCACAAGGCTGATTATTAATATTGCCATTG[TTATTATTATTATTA]TTGTTATTATAATGCCTGTGTGAGGCGTTTGGTTCACAGCCTTCAACCCCGTATGATTGCTGATTCGAATCACGATGACAAACGTATTG	ACATGTGATTAATCCTCGGACAC	60.131	CAATACGTTTGTCATCGTGATTC	59.397	157
Unigene8622_LeRNA-1_621_1	GAAGAAGAAGAAGAA	GAA(3*5)	15	AGGAAGAAGATCTCGAAATGGAT[GAAGAAGAAGAAGAA]CCGATTCAGCCAGAACCGGAAGTCCAAACGCAACCAACAAAACCGAAAGGTCTTAAAGAATTCTTCCGTATGATGAAGAAAAACGCCAAA	AGGAAGAAGATCTCGAAATGGAT	59.591	TTTGGCGTTTTTCTTCATCATAC	60.349	128
Unigene9338_LeRNA-1_622_1	TCCTCCTCCTCCTCC	TCC(3*5)	15	AACCGGATATTTAATGCTTCTCCTCGCCGCTCTTTCCTGCGCTGGAATTTTATACTGGAAACCTGA[TCCTCCTCCTCCTCC]AAAACAACCACCCGCTCCTTCGAAAAAAGGCTGGAGTTTATGGGCTTTCCTAAAGAAACTTATTGGGCGTT	AACCGGATATTTAATGCTTCTCC	59.741	AACGCCCAATAAGTTTCTTTAGG	59.919	152
